# Supplementary material for: Bis(propane-1,2-diammonium) benzene-1,2,4,5-tetra­carboxyl­ate dihydrate
Source: Acta Crystallogr Sect E Struct Rep Online. 2010 Nov 6;66(Pt 12):o3043. doi: 10.1107/S1600536810044065 (PMC3011682; doi:10.1107/S1600536810044065)
Supplement: Supplementary file 1 [file e-66-o3043-sup1.cif]

##############################################################################
###                                                                        ###
###        Electronic paper (Acta Crystallographica Section E)             ###
###                                                                        ###
##############################################################################
#                                                                            #
# This CIF contains the data in a paper accepted for publication in Acta     #
# Crystallographica Section E. It conforms to the requirements of Notes      #
# for Authors for Section E, and has been peer reviewed under the auspices   #
# of the IUCr Commission on Journals.                                        #
#                                                                            #
# Full details of the Crystallographic Information File format               #
# are given in the paper "The Crystallographic Information File (CIF):       #
# a New Standard Archive File for Crystallography" by S. R. Hall, F. H.      #
# Allen and I. D. Brown [Acta Cryst. (1991), A47, 655-685].                  #
#                                                                            #
# The current version of the core CIF dictionary is obtainable from          #
# ftp://ftp.iucr.org/pub/cif_core.dic. The current version number is 2.4.    #
#                                                                            #
# Software is freely available for graphical display of the structure(s) in  #
# this CIF.  For information consult the CIF home page http://www.iucr.org/  #
# cif/home.html                                                              #
#                                                                            #
# This file may be used for bona fide research purposes within the           #
# scientific community so long as proper attribution is given to the journal # 
# article from which it was obtained.                                        #
#                                                                            #
##############################################################################
                                             
data_I
_audit_creation_method     SHELXL-97
_chemical_name_systematic
;
Bis(propane-1,2-diammonium) benzene-1,2,4,5-tetracarboxylate dihydrate
;
_chemical_name_common     ?
_chemical_formula_moiety     '2(C3 H12 N2 2+), C10 H2 O8 4-, 2(H2 O)'
_chemical_formula_sum     'C16 H30 N4 O10'
_chemical_formula_iupac     '2C3 H12 N2 2+, C10 H2 O8 4-, 2H2 O'
_chemical_formula_weight     438.44
_chemical_melting_point     ?
_symmetry_cell_setting     monoclinic
_symmetry_space_group_name_H-M     'P 21/n'
_symmetry_space_group_name_Hall     '-P 2yn'
loop_
    _symmetry_equiv_pos_site_id
    _symmetry_equiv_pos_as_xyz
    1 x,y,z
    2 1/2-x,1/2+y,1/2-z
    3 -x,-y,-z
    4 1/2+x,1/2-y,1/2+z
_cell_length_a     10.427(2)
_cell_length_b     7.6955(15)
_cell_length_c     12.854(3)
_cell_angle_alpha     90.00
_cell_angle_beta     101.61(3)
_cell_angle_gamma     90.00
_cell_volume     1010.3(3)
_cell_formula_units_Z     2
_cell_measurement_reflns_used     8157
_cell_measurement_theta_min     2.30
_cell_measurement_theta_max     30.47
_cell_measurement_temperature     298(2)
_exptl_crystal_description     Plate
_exptl_crystal_colour     Colorless
_exptl_crystal_size_max     0.49
_exptl_crystal_size_mid     0.40
_exptl_crystal_size_min     0.08
_exptl_crystal_density_diffrn     1.441
_exptl_crystal_density_meas     ?
_exptl_crystal_density_method     'not measured'
_exptl_crystal_F_000     468
_exptl_absorpt_coefficient_mu     0.120
_exptl_absorpt_correction_type     multi-scan
_exptl_absorpt_process_details     '(SADABS; Sheldrick, 1998)'
_exptl_absorpt_correction_T_min     0.940
_exptl_absorpt_correction_T_max     0.990
_exptl_special_details
;
;
_diffrn_ambient_temperature     298(2)
_diffrn_radiation_type     MoK\a
_diffrn_radiation_wavelength     0.71073
_diffrn_radiation_source     'fine-focus sealed tube'
_diffrn_radiation_monochromator     graphite
_diffrn_measurement_device_type     'Bruker SMART CD area-detector'
_diffrn_measurement_method     '\f and \w'
_diffrn_detector_area_resol_mean     ?
_diffrn_reflns_number     8157
_diffrn_reflns_av_R_equivalents     0.0263
_diffrn_reflns_av_sigmaI/netI     0.0191
_diffrn_reflns_theta_min     2.30
_diffrn_reflns_theta_max     30.47
_diffrn_reflns_theta_full     30.47
_diffrn_measured_fraction_theta_max     0.988
_diffrn_measured_fraction_theta_full     0.988
_diffrn_reflns_limit_h_min     -14
_diffrn_reflns_limit_h_max     14
_diffrn_reflns_limit_k_min     -10
_diffrn_reflns_limit_k_max     10
_diffrn_reflns_limit_l_min     -15
_diffrn_reflns_limit_l_max     18
_diffrn_standards_number     0
_diffrn_standards_interval_count     ?
_diffrn_standards_interval_time     ?
_diffrn_standards_decay_%     ?
_refine_special_details
;
Refinement of <i>F</i>^2^ against ALL reflections. The weighted <i>R</i>-factor
<i>wR</i> and goodness of fit <i>S</i> are based on <i>F</i>^2^, conventional
<i>R</i>-factors <i>R</i> are based on <i>F</i>, with <i>F</i> set to zero for
negative <i>F</i>^2^. The threshold expression of <i>F</i>^2^ >
\s(<i>F</i>^2^) is used only for calculating <i>R</i>-factors(gt) <i>etc</i>.
and is not relevant to the choice of reflections for refinement.
<i>R</i>-factors based on <i>F</i>^2^ are statistically about twice as large
as those based on <i>F</i>, and <i>R</i>- factors based on ALL data will be
even larger.
;
_reflns_number_total     3038
_reflns_number_gt     2727
_reflns_threshold_expression     I>2\s(I)
_refine_ls_structure_factor_coef     Fsqd
_refine_ls_matrix_type     full
_refine_ls_R_factor_all     0.0467
_refine_ls_R_factor_gt     0.0411
_refine_ls_wR_factor_gt     0.1085
_refine_ls_wR_factor_ref     0.1122
_refine_ls_goodness_of_fit_ref     1.074
_refine_ls_restrained_S_all     1.074
_refine_ls_number_reflns     3038
_refine_ls_number_parameters     146
_refine_ls_number_restraints     0
_refine_ls_hydrogen_treatment     mixed
_refine_ls_weighting_scheme     calc
_refine_ls_weighting_details
         'calc w=1/[\s^2^(Fo^2^)+(0.0571P)^2^+0.3092P] where P=(Fo^2^+2Fc^2^)/3'
_atom_sites_solution_hydrogens     geom
_atom_sites_solution_primary     direct
_atom_sites_solution_secondary     difmap
_refine_ls_shift/su_max     0.004
_refine_ls_shift/su_mean     0.001
_refine_diff_density_max     0.387
_refine_diff_density_min     -0.192
_refine_ls_extinction_method     none
_refine_ls_extinction_coef     ?
loop_
    _atom_type_symbol
    _atom_type_description
    _atom_type_scat_dispersion_real
    _atom_type_scat_dispersion_imag
    _atom_type_scat_source
    'C' 'C' 0.0033 0.0016
                         'International Tables Vol C Tables 4.2.6.8 and 6.1.1.4'
    'H' 'H' 0.0000 0.0000
                         'International Tables Vol C Tables 4.2.6.8 and 6.1.1.4'
    'N' 'N' 0.0061 0.0033
                         'International Tables Vol C Tables 4.2.6.8 and 6.1.1.4'
    'O' 'O' 0.0106 0.0060
                         'International Tables Vol C Tables 4.2.6.8 and 6.1.1.4'
_computing_data_collection     'SMART (Bruker, 2007)'
_computing_cell_refinement     'SMART (Bruker, 2007)'
_computing_data_reduction     'SHELXTL (Sheldrick, 2008)'
_computing_structure_solution     'SHELXTL (Sheldrick, 2008)'
_computing_structure_refinement     'SHELXTL (Sheldrick, 2008)'
_computing_molecular_graphics     'ORTEP-3 for Windows (Farrugia, 1999)'
_computing_publication_material     'WinGX (Farrugia, 1999)'
loop_
    _atom_site_type_symbol
    _atom_site_label
    _atom_site_fract_x
    _atom_site_fract_y
    _atom_site_fract_z
    _atom_site_U_iso_or_equiv
    _atom_site_adp_type
    _atom_site_calc_flag
    _atom_site_refinement_flags
    _atom_site_occupancy
    _atom_site_disorder_assembly
    _atom_site_disorder_group
    C C1 0.25868(9) 0.83996(13) 1.05876(8) 0.01914(19) Uani d . 1 . .
    C C2 0.12279(9) 0.91697(12) 1.02583(7) 0.01626(18) Uani d . 1 . .
    C C3 0.06315(9) 0.94408(12) 0.91926(7) 0.01595(17) Uani d . 1 . .
    C C4 0.12422(9) 0.88991(13) 0.82686(7) 0.01717(18) Uani d . 1 . .
    C C5 -0.05822(9) 1.02713(13) 0.89486(7) 0.01784(18) Uani d . 1 . .
    H H5 -0.0971 1.0457 0.8240 0.021 Uiso calc R 1 . .
    C C6 0.39782(14) 0.3316(2) 1.09027(10) 0.0389(3) Uani d . 1 . .
    H H6A 0.3587 0.2308 1.1150 0.047 Uiso calc R 1 . .
    H H6B 0.3728 0.4332 1.1246 0.047 Uiso calc R 1 . .
    H H6C 0.4914 0.3200 1.1067 0.047 Uiso calc R 1 . .
    C C7 0.35129(11) 0.34862(15) 0.97084(9) 0.0245(2) Uani d . 1 . .
    H H7 0.3899 0.4541 0.9475 0.029 Uiso calc R 1 . .
    C C8 0.20338(10) 0.36693(14) 0.94363(9) 0.0241(2) Uani d . 1 . .
    H H8A 0.1645 0.2735 0.9774 0.029 Uiso calc R 1 . .
    H H8B 0.1789 0.4758 0.9723 0.029 Uiso calc R 1 . .
    N N1 0.39794(8) 0.19628(13) 0.91649(7) 0.02395(19) Uani d . 1 . .
    H H1A 0.3594 0.1001 0.9333 0.036 Uiso calc R 1 . .
    H H1B 0.4843 0.1861 0.9373 0.036 Uiso calc R 1 . .
    H H1C 0.3779 0.2120 0.8465 0.036 Uiso calc R 1 . .
    N N2 0.14955(9) 0.36274(12) 0.82766(7) 0.02209(18) Uani d . 1 . .
    H H2A 0.1997 0.4268 0.7942 0.033 Uiso calc R 1 . .
    H H2B 0.0685 0.4053 0.8147 0.033 Uiso calc R 1 . .
    H H2C 0.1481 0.2536 0.8046 0.033 Uiso calc R 1 . .
    O O1 0.28549(8) 0.75595(13) 1.14363(7) 0.0344(2) Uani d . 1 . .
    O O2 0.33872(7) 0.87232(12) 0.99958(7) 0.0302(2) Uani d . 1 . .
    O O3 0.12767(9) 0.73323(10) 0.80446(7) 0.02951(19) Uani d . 1 . .
    O O4 0.16276(8) 1.01227(10) 0.77470(6) 0.02490(18) Uani d . 1 . .
    O OW1 0.89422(11) 0.47495(18) 0.80452(13) 0.0566(4) Uani d . 1 . .
    H H1W 0.833(2) 0.408(3) 0.8154(16) 0.052(5) Uiso d . 1 . .
    H H2W 0.869(2) 0.559(3) 0.769(2) 0.065(7) Uiso d . 1 . .
loop_
    _atom_site_aniso_label
    _atom_site_aniso_U_11
    _atom_site_aniso_U_22
    _atom_site_aniso_U_33
    _atom_site_aniso_U_12
    _atom_site_aniso_U_13
    _atom_site_aniso_U_23
    C1 0.0145(4) 0.0196(4) 0.0234(4) 0.0020(3) 0.0040(3) 0.0006(3)
    C2 0.0141(4) 0.0176(4) 0.0179(4) 0.0015(3) 0.0053(3) 0.0012(3)
    C3 0.0154(4) 0.0171(4) 0.0167(4) 0.0003(3) 0.0067(3) -0.0010(3)
    C4 0.0160(4) 0.0199(4) 0.0167(4) 0.0015(3) 0.0059(3) -0.0016(3)
    C5 0.0161(4) 0.0230(4) 0.0148(4) 0.0020(3) 0.0040(3) 0.0008(3)
    C6 0.0414(7) 0.0510(8) 0.0217(5) -0.0021(6) 0.0002(5) -0.0028(5)
    C7 0.0240(5) 0.0262(5) 0.0229(5) -0.0040(4) 0.0038(4) -0.0001(4)
    C8 0.0241(5) 0.0253(5) 0.0243(5) 0.0013(4) 0.0086(4) -0.0007(4)
    N1 0.0187(4) 0.0302(5) 0.0234(4) 0.0020(3) 0.0052(3) 0.0036(3)
    N2 0.0202(4) 0.0208(4) 0.0257(4) 0.0013(3) 0.0058(3) 0.0023(3)
    O1 0.0243(4) 0.0431(5) 0.0355(5) 0.0087(3) 0.0055(3) 0.0183(4)
    O2 0.0167(3) 0.0416(5) 0.0345(4) 0.0056(3) 0.0107(3) 0.0097(4)
    O3 0.0440(5) 0.0192(4) 0.0302(4) -0.0002(3) 0.0189(3) -0.0043(3)
    O4 0.0322(4) 0.0211(4) 0.0262(4) -0.0002(3) 0.0174(3) 0.0001(3)
    OW1 0.0266(5) 0.0496(7) 0.0948(10) 0.0052(5) 0.0151(5) 0.0303(7)
_geom_special_details
;
All e.s.d.'s (except the e.s.d. in the dihedral angle between two l.s. planes)
are estimated using the full covariance matrix. The cell e.s.d.'s are taken
into account individually in the estimation of e.s.d.'s in distances, angles
and torsion angles; correlations between e.s.d.'s in cell parameters are only
used when they are defined by crystal symmetry. An approximate (isotropic)
treatment of cell e.s.d.'s is used for estimating e.s.d.'s involving l.s.
planes.
;
loop_
    _geom_bond_atom_site_label_1
    _geom_bond_atom_site_label_2
    _geom_bond_site_symmetry_1
    _geom_bond_site_symmetry_2
    _geom_bond_distance
    _geom_bond_publ_flag
    O1 C1 . . 1.2504(14) no
    O2 C1 . . 1.2620(13) no
    O3 C4 . . 1.2418(13) no
    O4 C4 . . 1.2673(13) no
    OW1 H1W . . 0.85(2) no
    OW1 H2W . . 0.81(2) no
    N1 C7 . . 1.4953(15) no
    N2 C8 . . 1.4837(15) no
    N1 H1B . . 0.8900 no
    N1 H1C . . 0.8900 no
    N1 H1A . . 0.8900 no
    N2 H2C . . 0.8900 no
    N2 H2B . . 0.8900 no
    N2 H2A . . 0.8900 no
    C1 C2 . . 1.5155(14) no
    C2 C5 . 3_577 1.3978(13) no
    C2 C3 . . 1.4014(13) no
    C3 C5 . . 1.3959(14) no
    C3 C4 . . 1.5147(13) no
    C5 H5 . . 0.9300 no
    C6 C7 . . 1.5197(17) no
    C7 C8 . . 1.5178(16) no
    C6 H6B . . 0.9600 no
    C6 H6C . . 0.9600 no
    C6 H6A . . 0.9600 no
    C7 H7 . . 0.9800 no
    C8 H8B . . 0.9700 no
    C8 H8A . . 0.9700 no
loop_
    _geom_contact_atom_site_label_1
    _geom_contact_atom_site_label_2
    _geom_contact_distance
    _geom_contact_site_symmetry_1
    _geom_contact_site_symmetry_2
    _geom_contact_publ_flag
    O1 OW1 2.7596(17) . 3_667 no
    O1 OW1 2.9845(19) . 4_465 no
    OW1 O1 2.9845(19) . 4_564 no
    OW1 O3 3.1427(17) . 1_655 no
    OW1 N2 2.7574(17) . 1_655 no
    OW1 O1 2.7596(17) . 3_667 no
    O2 C4 2.8198(14) . . no
    O2 O3 3.1713(14) . . no
    O2 N1 2.8289(15) . 1_565 no
    O2 N1 2.7910(13) . 3_667 no
    O3 C8 3.3468(16) . . no
    O3 O2 3.1713(14) . . no
    O3 C1 3.3806(16) . . no
    O3 N2 2.8710(14) . . no
    O3 OW1 3.1427(17) . 1_455 no
    O3 O4 3.0979(14) . 2_546 no
    O3 N1 2.8130(14) . 2_556 no
    O4 N2 2.7918(14) . 1_565 no
    O4 N2 2.8146(14) . 2_556 no
    O4 N1 3.0889(14) . 1_565 no
    O4 C7 3.3738(16) . 2_556 no
    O4 O3 3.0979(14) . 2_556 no
    O1 H1B 2.8400 . 3_667 no
    O1 H6B 2.6700 . . no
    O1 H5 2.5900 . 3_577 no
    O1 H2W 2.20(2) . 4_465 no
    O1 H1W 1.91(2) . 3_667 no
    OW1 H6A 2.8700 . 4_554 no
    OW1 H2B 1.8700 . 1_655 no
    O2 H1A 1.9800 . 1_565 no
    O2 H6C 2.8600 . 3_667 no
    O2 H1B 1.9100 . 3_667 no
    O3 H8B 2.9000 . . no
    O3 H2A 2.8300 . 2_556 no
    O3 H1C 1.9400 . 2_556 no
    O3 H2A 2.4900 . . no
    O3 H2B 2.6100 . . no
    O4 H2A 1.9500 . 2_556 no
    O4 H1C 2.7700 . 2_556 no
    O4 H5 2.9200 . . no
    O4 H7 2.8300 . 2_556 no
    O4 H6C 2.8200 . 4_464 no
    O4 H2C 1.9100 . 1_565 no
    O4 H1A 2.6700 . 1_565 no
    O4 H1C 2.7200 . 1_565 no
    N1 N2 2.9090(15) . . no
    N1 O2 2.8289(15) . 1_545 no
    N1 O4 3.0889(14) . 1_545 no
    N1 C4 3.4304(15) . 2_546 no
    N1 O2 2.7910(13) . 3_667 no
    N1 O3 2.8130(14) . 2_546 no
    N2 O4 2.8146(14) . 2_546 no
    N2 O3 2.8710(14) . . no
    N2 O4 2.7918(14) . 1_545 no
    N2 N1 2.9090(15) . . no
    N2 C4 3.3822(15) . 2_546 no
    N2 OW1 2.7574(17) . 1_455 no
    N1 H2C 2.7500 . . no
    N1 H2A 2.9300 . . no
    N2 H1C 2.6200 . . no
    C1 O3 3.3806(16) . . no
    C3 C8 3.5554(16) . 1_565 no
    C4 N1 3.4304(15) . 2_556 no
    C4 O2 2.8198(14) . . no
    C4 N2 3.3822(15) . 2_556 no
    C7 O4 3.3738(16) . 2_546 no
    C8 O3 3.3468(16) . . no
    C8 C3 3.5554(16) . 1_545 no
    C1 H1B 2.6800 . 3_667 no
    C1 H2W 2.83(2) . 4_465 no
    C1 H1A 2.9000 . 1_565 no
    C1 H8B 3.0700 . . no
    C1 H1W 2.79(2) . 3_667 no
    C2 H8A 2.8700 . 1_565 no
    C3 H2C 3.0300 . 1_565 no
    C3 H8A 2.7900 . 1_565 no
    C4 H2C 2.8300 . 1_565 no
    C4 H1A 3.0300 . 1_565 no
    C4 H2A 2.6500 . 2_556 no
    C4 H1C 2.6100 . 2_556 no
    C5 H8A 3.0200 . 1_565 no
    C6 H7 2.8800 . 3_667 no
    C7 H7 3.0900 . 3_667 no
    H1W H2B 2.4600 . 1_655 no
    H1W O1 1.91(2) . 3_667 no
    H1W C1 2.79(2) . 3_667 no
    H1A C4 3.0300 . 1_545 no
    H1A O2 1.9800 . 1_545 no
    H1A H6A 2.5400 . . no
    H1A H8A 2.5900 . . no
    H1A C1 2.9000 . 1_545 no
    H1A O4 2.6700 . 1_545 no
    H1B O1 2.8400 . 3_667 no
    H1B C1 2.6800 . 3_667 no
    H1B O2 1.9100 . 3_667 no
    H1B H6C 2.4000 . . no
    H1C O4 2.7200 . 1_545 no
    H1C C4 2.6100 . 2_546 no
    H1C O3 1.9400 . 2_546 no
    H1C O4 2.7700 . 2_546 no
    H1C H2A 2.4800 . . no
    H1C H2C 2.3700 . . no
    H1C N2 2.6200 . . no
    H2W C1 2.83(2) . 4_564 no
    H2W H2B 2.3600 . 1_655 no
    H2W O1 2.20(2) . 4_564 no
    H2A O4 1.9500 . 2_546 no
    H2A N1 2.9300 . . no
    H2A O3 2.4900 . . no
    H2A C4 2.6500 . 2_546 no
    H2A O3 2.8300 . 2_546 no
    H2A H1C 2.4800 . . no
    H2A H7 2.5100 . . no
    H2B O3 2.6100 . . no
    H2B H2W 2.3600 . 1_455 no
    H2B OW1 1.8700 . 1_455 no
    H2B H1W 2.4600 . 1_455 no
    H2C C3 3.0300 . 1_545 no
    H2C N1 2.7500 . . no
    H2C H1C 2.3700 . . no
    H2C O4 1.9100 . 1_545 no
    H2C C4 2.8300 . 1_545 no
    H5 O1 2.5900 . 3_577 no
    H5 H6B 2.5200 . 4_464 no
    H5 O4 2.9200 . . no
    H6A OW1 2.8700 . 4_455 no
    H6A H1A 2.5400 . . no
    H6A H8A 2.4300 . . no
    H6B H5 2.5200 . 4_565 no
    H6B H8B 2.5400 . . no
    H6B O1 2.6700 . . no
    H6C O2 2.8600 . 3_667 no
    H6C H7 2.3200 . 3_667 no
    H6C H1B 2.4000 . . no
    H6C O4 2.8200 . 4_565 no
    H7 H6C 2.3200 . 3_667 no
    H7 H7 2.5200 . 3_667 no
    H7 C7 3.0900 . 3_667 no
    H7 H2A 2.5100 . . no
    H7 O4 2.8300 . 2_546 no
    H7 C6 2.8800 . 3_667 no
    H8A H6A 2.4300 . . no
    H8A C3 2.7900 . 1_545 no
    H8A C5 3.0200 . 1_545 no
    H8A C2 2.8700 . 1_545 no
    H8A H1A 2.5900 . . no
    H8B C1 3.0700 . . no
    H8B H6B 2.5400 . . no
    H8B O3 2.9000 . . no
loop_
    _geom_angle_atom_site_label_1
    _geom_angle_atom_site_label_2
    _geom_angle_atom_site_label_3
    _geom_angle_site_symmetry_1
    _geom_angle_site_symmetry_2
    _geom_angle_site_symmetry_3
    _geom_angle
    _geom_angle_publ_flag
    H1W OW1 H2W . . . 114(2) no
    H1A N1 H1C . . . 109.00 no
    H1B N1 H1C . . . 109.00 no
    C7 N1 H1C . . . 109.00 no
    C7 N1 H1A . . . 109.00 no
    C7 N1 H1B . . . 109.00 no
    H1A N1 H1B . . . 109.00 no
    C8 N2 H2A . . . 109.00 no
    H2A N2 H2C . . . 110.00 no
    C8 N2 H2C . . . 109.00 no
    H2A N2 H2B . . . 109.00 no
    C8 N2 H2B . . . 109.00 no
    H2B N2 H2C . . . 109.00 no
    O2 C1 C2 . . . 116.68(9) no
    O1 C1 O2 . . . 124.68(10) no
    O1 C1 C2 . . . 118.57(9) no
    C1 C2 C3 . . . 122.50(9) no
    C3 C2 C5 . . 3_577 118.88(9) no
    C1 C2 C5 . . 3_577 118.50(9) no
    C2 C3 C4 . . . 123.48(9) no
    C2 C3 C5 . . . 119.45(9) no
    C4 C3 C5 . . . 117.07(8) no
    O3 C4 C3 . . . 119.04(9) no
    O3 C4 O4 . . . 124.87(10) no
    O4 C4 C3 . . . 116.01(9) no
    C2 C5 C3 3_577 . . 121.67(9) no
    C3 C5 H5 . . . 119.00 no
    C2 C5 H5 3_577 . . 119.00 no
    C6 C7 C8 . . . 110.11(10) no
    N1 C7 C6 . . . 109.67(10) no
    N1 C7 C8 . . . 112.09(9) no
    N2 C8 C7 . . . 113.01(9) no
    C7 C6 H6B . . . 109.00 no
    C7 C6 H6C . . . 110.00 no
    H6A C6 H6B . . . 109.00 no
    H6A C6 H6C . . . 109.00 no
    H6B C6 H6C . . . 109.00 no
    C7 C6 H6A . . . 109.00 no
    N1 C7 H7 . . . 108.00 no
    C8 C7 H7 . . . 108.00 no
    C6 C7 H7 . . . 108.00 no
    N2 C8 H8A . . . 109.00 no
    N2 C8 H8B . . . 109.00 no
    C7 C8 H8B . . . 109.00 no
    H8A C8 H8B . . . 108.00 no
    C7 C8 H8A . . . 109.00 no
loop_
    _geom_torsion_atom_site_label_1
    _geom_torsion_atom_site_label_2
    _geom_torsion_atom_site_label_3
    _geom_torsion_atom_site_label_4
    _geom_torsion_site_symmetry_1
    _geom_torsion_site_symmetry_2
    _geom_torsion_site_symmetry_3
    _geom_torsion_site_symmetry_4
    _geom_torsion
    _geom_torsion_publ_flag
    O1 C1 C2 C5 . . . 3_577 32.71(14) no
    O2 C1 C2 C3 . . . . 31.49(14) no
    O1 C1 C2 C3 . . . . -151.38(10) no
    O2 C1 C2 C5 . . . 3_577 -144.42(10) no
    C1 C2 C3 C4 . . . . 3.77(15) no
    C1 C2 C3 C5 . . . . -175.37(9) no
    C3 C2 C5 C3 . . 3_577 3_577 -0.54(15) no
    C1 C2 C5 C3 . . 3_577 3_577 175.52(9) no
    C5 C2 C3 C4 3_577 . . . 179.67(9) no
    C5 C2 C3 C5 3_577 . . . 0.53(14) no
    C5 C3 C4 O3 . . . . -107.87(11) no
    C4 C3 C5 C2 . . . 3_577 -179.74(9) no
    C5 C3 C4 O4 . . . . 68.84(12) no
    C2 C3 C5 C2 . . . 3_577 -0.54(15) no
    C2 C3 C4 O4 . . . . -110.32(11) no
    C2 C3 C4 O3 . . . . 72.98(13) no
    N1 C7 C8 N2 . . . . -50.66(12) no
    C6 C7 C8 N2 . . . . -173.04(10) no
loop_
    _geom_hbond_atom_site_label_D
    _geom_hbond_atom_site_label_H
    _geom_hbond_atom_site_label_A
    _geom_hbond_site_symmetry_A
    _geom_hbond_distance_DH
    _geom_hbond_distance_HA
    _geom_hbond_distance_DA
    _geom_hbond_angle_DHA
    _geom_hbond_publ_flag
    OW1 H1W O1 3_667 0.85(2) 1.91(2) 2.7596(17) 172(2) yes
    N1 H1A O2 1_545 0.8900 1.9800 2.8289(15) 159.00 yes
    N1 H1B O2 3_667 0.8900 1.9100 2.7910(13) 168.00 yes
    N1 H1C O3 2_546 0.8900 1.9400 2.8130(14) 168.00 yes
    OW1 H2W O1 4_564 0.81(2) 2.20(2) 2.9845(19) 167(2) yes
    N2 H2A O4 2_546 0.8900 1.9500 2.8146(14) 165.00 yes
    N2 H2B OW1 1_455 0.8900 1.8700 2.7574(17) 172.00 yes
    N2 H2C O4 1_545 0.8900 1.9100 2.7918(14) 171.00 yes
data_global
_journal_date_recd_electronic     2010-09-24
_journal_date_accepted     2010-10-28
_journal_name_full     'Acta Crystallographica, Section E'
_journal_year     2010
_journal_volume     66
_journal_issue     12
_journal_page_first     o3043
_journal_page_last     o3043
_journal_paper_category     QO
_journal_coeditor_code     JJ2064
_publ_contact_author
;
  'Majdolashrafi, Maryam'
   Departement of Chemistry
   Islamic Azad University
   North Tehran Branch
   Tehran
   Iran
;
_publ_contact_author_email     'majdolashrafi.m@gmail.com'
_publ_contact_author_fax     '0098 021 29903105'
_publ_contact_author_phone     '0098 021 29903105'
_publ_section_title
;
Bis(propane-1,2-diammonium) benzene-1,2,4,5-tetracarboxylate dihydrate
;
loop_
    _publ_author_name
    _publ_author_address
    'Pasdar, Hoda'
;    Department of Chemistry
   Islamic Azad University
   North Tehran Branch
   Tehran
   Iran
;
    'Majdolashrafi, Maryam'
;    Department of Chemistry
   Islamic Azad University
   North Tehran Branch
   Tehran
   Iran
;
    'Aghabozorg, Hossein'
;    Department of Chemistry
   Islamic Azad University
   North Tehran Branch
   Tehran
   Iran
;
    'Khavasi, Hamid Reza'
;      Department of Chemistry
       Shahid Beheshti University, G. C.,
       Evin
       Tehran 1983963113
       Iran
;
