# Supplementary material for: Bis(propane-1,2-diammonium) benzene-1,2,4,5-tetra­carboxyl­ate dihydrate
Source: Acta Crystallogr Sect E Struct Rep Online. 2010 Nov 6;66(Pt 12):o3043. doi: 10.1107/S1600536810044065 (PMC3011682; doi:10.1107/S1600536810044065)
Supplement: Supplementary file 2 [file e-66-o3043-Isup2.hkl]

# 
# h,k,l, Fc-squared, Fo-squared, sigma(Fo-squared) and status flag 
# 
data_I
_shelx_title ' KH86A IN P2(1)/N' 
_shelx_refln_list_code          4 
_shelx_F_calc_maximum       58.16 
_exptl_crystal_F_000       440.00 
_reflns_d_resolution_high  0.7008 
 
loop_ 
 _symmetry_equiv_pos_as_xyz 
 'x, y, z' 
 '-x+1/2, y+1/2, -z+1/2' 
 '-x, -y, -z' 
 'x-1/2, -y-1/2, z-1/2' 
 
_cell_length_a    10.4267 
_cell_length_b     7.6955 
_cell_length_c    12.8540 
_cell_angle_alpha  90.000 
_cell_angle_beta  101.614 
_cell_angle_gamma  90.000 
 
_shelx_F_squared_multiplier     1.000 
 
loop_ 
 _refln_index_h 
 _refln_index_k 
 _refln_index_l 
 _refln_F_squared_calc 
 _refln_F_squared_meas 
 _refln_F_squared_sigma 
 _refln_observed_status 
   2   0   0     2839.48     2988.13     16.97 o 
   6   0   0        7.10        5.49      0.85 o 
   8   0   0      347.91      354.18      6.04 o 
  10   0   0       73.49       62.29      0.93 o 
  12   0   0       23.04       21.88      1.79 o 
  14   0   0        5.48        6.13      0.76 o 
   1   1   0     1047.29     1138.48      4.60 o 
   2   1   0     3211.02     3274.53      8.62 o 
   3   1   0      402.82      366.89      2.20 o 
   5   1   0      211.90      253.48      1.09 o 
   6   1   0     2741.94     2802.97      5.52 o 
   7   1   0        0.09       -0.16      0.45 o 
   8   1   0       24.78       33.18      1.28 o 
   9   1   0      154.22      132.69      2.54 o 
  10   1   0       44.66       46.60      1.21 o 
  11   1   0       81.42       74.14      0.70 o 
  12   1   0       82.86       83.32      1.59 o 
  13   1   0        3.70        3.55      0.81 o 
  14   1   0       68.36       63.68      1.41 o 
   0   2   0        4.09        3.07      1.08 o 
   2   2   0     1396.69     1546.24     13.69 o 
   3   2   0      219.30      251.97      1.63 o 
   4   2   0      219.07      237.41      2.28 o 
   5   2   0      494.39      532.97      7.50 o 
   6   2   0        4.45        4.93      0.65 o 
   7   2   0       32.97       28.97      1.19 o 
   8   2   0      252.83      245.40      3.77 o 
   9   2   0      199.84      170.80      1.25 o 
  10   2   0       79.90       69.34      0.65 o 
  11   2   0       90.64       86.40      0.76 o 
  12   2   0        4.44        4.87      0.52 o 
  13   2   0       66.52       65.29      0.70 o 
  14   2   0        0.06        1.52      0.65 o 
   1   3   0     1072.09     1119.16      7.81 o 
   2   3   0       10.27       11.58      0.87 o 
   3   3   0     1014.03     1015.07      2.87 o 
   4   3   0      366.59      449.54      9.15 o 
   5   3   0      472.19      487.19      2.89 o 
   6   3   0       87.23       82.69      0.77 o 
   7   3   0       14.91       16.01      0.52 o 
   8   3   0      154.27      183.60      1.32 o 
   9   3   0      284.55      273.18      3.92 o 
  10   3   0       64.92       61.89      0.83 o 
  11   3   0       13.59       10.95      0.53 o 
  12   3   0       11.70       11.72      0.75 o 
  13   3   0       57.38       52.26      1.02 o 
  14   3   0      114.27       99.14      8.69 o 
   0   4   0        7.28       14.87      1.22 o 
   1   4   0        7.77       10.83      0.61 o 
   2   4   0      177.52      201.76      1.86 o 
   3   4   0     1000.56     1083.10      7.76 o 
   4   4   0       16.36       20.65      0.85 o 
   5   4   0       54.35       59.62      1.23 o 
   6   4   0      222.84      217.61      1.13 o 
   7   4   0       12.84       17.21      0.67 o 
   8   4   0       86.98       76.95      2.86 o 
   9   4   0        7.88       11.64      1.79 o 
  10   4   0       65.10       62.24      1.10 o 
  11   4   0       12.26       13.37      0.58 o 
  12   4   0        2.93        6.47      1.13 o 
  13   4   0       63.88       62.52      0.93 o 
   1   5   0       74.58       73.85      0.77 o 
   2   5   0      710.34      790.01      5.56 o 
   3   5   0        1.96        3.54      0.70 o 
   4   5   0       83.33       95.98      1.35 o 
   5   5   0      600.24      616.88      2.62 o 
   6   5   0        7.59        7.72      1.58 o 
   7   5   0        1.18        2.82      0.62 o 
   8   5   0       12.17       12.92      0.67 o 
   9   5   0      471.80      490.52      4.46 o 
  10   5   0        3.30        5.58      1.32 o 
  11   5   0        0.93        4.99      1.88 o 
  12   5   0       37.65       36.63      2.67 o 
   0   6   0       81.71       72.78      0.97 o 
   1   6   0     1041.92     1050.83      3.23 o 
   2   6   0       11.23       16.36      0.72 o 
   3   6   0       45.50       40.87      1.54 o 
   4   6   0        0.85        2.09      0.80 o 
   5   6   0      842.72      824.45      6.84 o 
   6   6   0        4.33        4.10      0.79 o 
   7   6   0       60.39       57.59      0.80 o 
   8   6   0       10.91       10.38      0.78 o 
   9   6   0       70.48       68.64      1.18 o 
  10   6   0       27.79       25.60      2.38 o 
  11   6   0       17.72       20.97      1.84 o 
  12   6   0      154.43      153.14     10.28 o 
   1   7   0        0.33        0.34      0.63 o 
   2   7   0       66.04       70.21      1.16 o 
   3   7   0        0.90        1.71      0.73 o 
   4   7   0       51.95       52.18      0.78 o 
   5   7   0       14.58       16.64      1.11 o 
   6   7   0      128.48      126.25      1.03 o 
   7   7   0       18.14       23.19      0.82 o 
   8   7   0       29.12       30.38      3.82 o 
   9   7   0        0.08       -0.86      0.86 o 
  10   7   0       38.44       37.82      1.04 o 
  11   7   0       11.61       14.30      1.11 o 
   0   8   0      262.93      269.30     10.23 o 
   1   8   0       73.25       68.51      0.85 o 
   2   8   0      199.44      197.40      4.58 o 
   3   8   0        0.67       -0.57      0.72 o 
   4   8   0       40.63       40.69      3.30 o 
   5   8   0       43.78       42.58      0.85 o 
   6   8   0      205.09      215.19      4.19 o 
   7   8   0        1.25        1.72      2.40 o 
   8   8   0        0.23        0.82      0.68 o 
   9   8   0        5.01        7.75      1.18 o 
   1   9   0       45.33       40.65      0.74 o 
   2   9   0       79.68       74.04      1.04 o 
   3   9   0        0.89        2.08      1.20 o 
   4   9   0      121.49      107.48      2.26 o 
   5   9   0        8.47        8.65      0.85 o 
   6   9   0        1.21        4.18      1.82 o 
   7   9   0        5.89        5.93      3.28 o 
   8   9   0        1.78        2.65      0.75 o 
   0  10   0       53.38       44.81      1.49 o 
   1  10   0        2.80        3.77      0.94 o 
   2  10   0       13.38       14.08      0.82 o 
   3  10   0        6.85        6.74      1.13 o 
   4  10   0       23.85       23.57      1.02 o 
   5  10   0        1.47        2.58      0.74 o 
   6  10   0        1.24        4.00      1.35 o 
 -13   0   1       62.97       67.52      2.03 o 
 -11   0   1        0.29        3.34      0.65 o 
  -9   0   1      367.19      372.01      2.54 o 
  -7   0   1      493.57      460.03      5.44 o 
  -5   0   1     1864.34     1951.80      5.42 o 
  -3   0   1       83.69       66.22      1.50 o 
  -1   0   1      752.97      645.86     22.74 o 
   1   0   1     2667.74     2511.41     10.46 o 
   3   0   1     2047.20     2051.89      6.39 o 
   7   0   1       33.11       34.59      1.16 o 
   9   0   1       56.57       48.71      2.48 o 
  11   0   1      173.44      147.46      2.40 o 
  13   0   1      156.87      151.37      1.10 o 
 -14   1   1        5.47        6.30      0.70 o 
 -13   1   1       21.93       18.71      0.91 o 
 -12   1   1        5.26        3.44      0.57 o 
 -11   1   1      132.44      136.29      1.92 o 
 -10   1   1      159.38      148.98      3.15 o 
  -9   1   1      480.25      481.27      1.69 o 
  -8   1   1        4.22        5.51      0.57 o 
  -7   1   1       14.26       15.81      0.61 o 
  -6   1   1       25.87       25.02      0.79 o 
  -5   1   1       57.50       51.31      0.77 o 
  -4   1   1       15.03        7.74      0.65 o 
  -3   1   1     2062.00     2112.25     35.40 o 
  -2   1   1      146.48      186.62      4.48 o 
  -1   1   1      523.31      689.34      3.23 o 
   0   1   1     1851.87     1891.36      9.62 o 
   1   1   1       51.81       27.76      1.25 o 
   2   1   1     1996.70     2133.40      4.70 o 
   3   1   1      268.31      223.08      2.75 o 
   4   1   1      125.46      142.79      1.34 o 
   5   1   1      277.63      314.61      6.87 o 
   6   1   1      367.62      395.24      4.08 o 
   7   1   1       41.92       41.32      1.04 o 
   8   1   1        5.42        7.01      0.56 o 
   9   1   1       22.96       31.87      1.04 o 
  10   1   1      119.59      101.68      1.66 o 
  11   1   1        0.51        0.53      0.54 o 
  12   1   1       10.62       13.05      0.79 o 
  13   1   1        0.05        0.38      0.60 o 
  14   1   1        0.00        1.23      0.60 o 
 -14   2   1       79.01       77.87      1.59 o 
 -13   2   1        0.82        1.66      0.60 o 
 -12   2   1        0.16        0.69      0.69 o 
 -11   2   1       13.40       11.95      0.59 o 
 -10   2   1        5.23        3.96      0.65 o 
  -9   2   1       49.88       58.49      0.84 o 
  -8   2   1      139.93      139.59      1.92 o 
  -7   2   1     1322.63     1338.47      4.32 o 
  -6   2   1      216.90      206.53      3.81 o 
  -5   2   1      346.91      364.30      3.03 o 
  -4   2   1       29.71       36.03      0.84 o 
  -3   2   1     1515.77     1621.67      3.91 o 
  -2   2   1        4.16        3.22      0.94 o 
   0   2   1      347.56      318.35      5.86 o 
   2   2   1      214.86      178.04      1.35 o 
   4   2   1     1022.08     1059.07      7.98 o 
   5   2   1        9.90       11.82      1.18 o 
   6   2   1       36.95       42.25      1.08 o 
   7   2   1       20.58       17.24      1.33 o 
   8   2   1      149.45      148.60      1.65 o 
   9   2   1        1.74        4.86      0.63 o 
  10   2   1       93.89       81.48      2.24 o 
  11   2   1       69.90       65.24      0.87 o 
  12   2   1       53.52       54.71      0.67 o 
  13   2   1        0.56        0.71      0.61 o 
  14   2   1      286.21      292.57      2.82 o 
 -14   3   1       25.77       31.25      1.48 o 
 -13   3   1        0.00        1.00      0.99 o 
 -12   3   1      106.14      107.48      1.61 o 
 -11   3   1        6.71        7.04      0.52 o 
 -10   3   1        2.24        2.53      0.50 o 
  -9   3   1        7.73        9.82      0.81 o 
  -8   3   1      190.72      186.67      3.11 o 
  -7   3   1       14.15       14.73      0.58 o 
  -6   3   1      587.25      584.12     13.81 o 
  -5   3   1       16.38       16.91      1.32 o 
  -4   3   1       19.67       21.12      0.90 o 
  -2   3   1     1515.54     1641.46     33.42 o 
  -1   3   1      457.85      465.59      8.30 o 
   0   3   1       43.29       69.51      0.89 o 
   1   3   1     1190.19     1297.13     16.53 o 
   3   3   1       43.79       59.72      1.06 o 
   4   3   1      144.93      177.74      3.40 o 
   5   3   1        2.10        2.94      0.57 o 
   6   3   1      105.36      103.95      1.38 o 
   7   3   1       47.65       53.96      0.81 o 
   8   3   1      101.44       85.53      1.03 o 
   9   3   1       99.56       85.53      1.02 o 
  10   3   1       36.96       37.84      0.99 o 
  11   3   1       28.97       29.26      0.58 o 
  12   3   1        6.33        4.95      0.53 o 
  13   3   1        0.29       -0.55      0.55 o 
 -13   4   1        2.41        4.75      0.80 o 
 -12   4   1      112.38      113.77      1.55 o 
 -11   4   1       37.42       31.66      0.69 o 
 -10   4   1       77.37       82.16      1.02 o 
  -9   4   1      320.34      298.55      1.23 o 
  -8   4   1       94.41       82.73      3.84 o 
  -7   4   1       31.16       29.77      0.82 o 
  -6   4   1      124.82      137.35      1.08 o 
  -5   4   1        4.52        5.97      0.64 o 
  -4   4   1        9.51       11.10      0.70 o 
  -3   4   1       14.86       12.06      1.44 o 
  -2   4   1      507.15      603.26      9.33 o 
  -1   4   1      531.13      532.43      5.86 o 
   0   4   1      545.46      579.95      3.75 o 
   1   4   1       27.22       26.53      1.76 o 
   2   4   1      167.68      208.81      3.95 o 
   3   4   1       24.84       22.91      0.73 o 
   4   4   1      187.88      215.69      3.05 o 
   5   4   1      217.44      222.99      3.69 o 
   6   4   1      219.83      220.26      2.82 o 
   7   4   1      136.89      146.77      1.06 o 
   8   4   1        8.31       14.89      1.08 o 
   9   4   1      145.26      128.63      1.72 o 
  10   4   1       25.51       27.46      0.60 o 
  11   4   1       18.94       20.65      0.55 o 
  12   4   1       50.08       54.36      1.33 o 
  13   4   1      185.50      184.60      8.23 o 
 -13   5   1       89.16       87.48      1.41 o 
 -12   5   1        8.96       10.01      0.73 o 
 -11   5   1        1.68        1.62      0.59 o 
 -10   5   1       52.91       59.25      0.91 o 
  -9   5   1        7.58        9.87      0.82 o 
  -8   5   1      166.25      164.49      1.27 o 
  -7   5   1        0.00       -0.85      1.16 o 
  -6   5   1      123.61      123.02      2.14 o 
  -5   5   1       25.49       24.98      2.03 o 
  -4   5   1      828.10      886.06     23.38 o 
  -3   5   1      117.49      112.86      1.15 o 
  -2   5   1        5.23        4.76      0.52 o 
  -1   5   1      474.04      519.86      4.89 o 
   0   5   1       17.80       25.62      0.64 o 
   1   5   1      163.97      172.29      3.45 o 
   2   5   1        0.00        0.23      0.60 o 
   3   5   1      762.75      841.64      9.38 o 
   4   5   1        0.02        1.46      0.68 o 
   5   5   1       20.32       20.89      2.85 o 
   6   5   1        0.29        1.29      0.76 o 
   7   5   1        4.01        3.96      1.62 o 
   8   5   1       14.79       13.78      1.65 o 
   9   5   1       26.78       29.06      1.72 o 
  10   5   1        6.31        5.67      0.80 o 
  11   5   1       53.56       49.02      3.02 o 
  12   5   1        6.66        9.34      1.13 o 
 -12   6   1        6.17        9.30      0.91 o 
 -11   6   1       23.77       25.45      2.50 o 
 -10   6   1       18.83       14.07      1.53 o 
  -9   6   1       11.79       13.96      2.29 o 
  -8   6   1        3.02        2.47      0.62 o 
  -7   6   1      321.44      312.31      6.50 o 
  -6   6   1       34.38       40.94      0.86 o 
  -5   6   1      352.62      362.43      8.04 o 
  -4   6   1      475.81      488.93      7.19 o 
  -3   6   1      385.67      406.09      8.07 o 
  -2   6   1      177.41      172.76      1.94 o 
  -1   6   1      238.20      233.68      3.12 o 
   0   6   1      541.89      522.96      8.88 o 
   1   6   1       75.25       86.78      1.19 o 
   2   6   1        9.83        7.93      0.60 o 
   3   6   1       32.62       31.38      0.96 o 
   4   6   1       12.75       12.07      0.82 o 
   5   6   1       33.65       36.75      0.75 o 
   6   6   1       89.45       87.48      3.77 o 
   7   6   1        4.75        9.52      2.15 o 
   8   6   1       52.51       50.42      1.37 o 
   9   6   1       31.32       31.73      0.75 o 
  10   6   1       91.46       89.70      0.99 o 
  11   6   1        2.50        3.88      1.32 o 
 -11   7   1       15.19       14.80      0.92 o 
 -10   7   1       43.63       43.48      1.46 o 
  -9   7   1       44.37       40.01      0.78 o 
  -8   7   1        0.33        2.68      0.67 o 
  -7   7   1        8.00        8.67      0.85 o 
  -6   7   1       66.21       65.21      2.07 o 
  -5   7   1      388.30      387.09      7.10 o 
  -4   7   1      143.76      147.38      1.39 o 
  -3   7   1       21.22       18.06      0.75 o 
  -2   7   1       98.87       88.36      2.15 o 
  -1   7   1      337.59      323.41      3.85 o 
   0   7   1      166.34      162.81      3.62 o 
   1   7   1       24.94       24.75      0.75 o 
   2   7   1       11.04        8.40      0.70 o 
   3   7   1      235.64      234.09      2.95 o 
   4   7   1       83.85       83.41      2.64 o 
   5   7   1       99.04       97.57      1.32 o 
   6   7   1       44.14       45.42      3.73 o 
   7   7   1       57.38       56.36      4.46 o 
   8   7   1        0.69        2.86      4.31 o 
   9   7   1        2.78        2.32      0.67 o 
  10   7   1        4.87        3.61      1.77 o 
  11   7   1       90.87       84.82      3.68 o 
 -10   8   1        5.80        5.74      1.51 o 
  -9   8   1        0.34        0.94      1.53 o 
  -8   8   1       15.80       16.00      0.89 o 
  -7   8   1        0.50        1.13      0.81 o 
  -6   8   1      114.85      109.74      2.43 o 
  -5   8   1      120.29      118.21      1.07 o 
  -4   8   1        7.41        7.81      1.13 o 
  -3   8   1       26.76       23.92      0.88 o 
  -2   8   1       48.37       45.75      1.53 o 
  -1   8   1       56.56       64.86      6.61 o 
   0   8   1        7.02        9.35      0.68 o 
   1   8   1       93.25       89.58      1.09 o 
   2   8   1       48.09       46.50      1.23 o 
   3   8   1        0.64        1.63      0.63 o 
   4   8   1       72.68       68.48      0.84 o 
   5   8   1      241.79      237.98      4.78 o 
   6   8   1       75.10       72.28      1.25 o 
   7   8   1        0.82        1.48      0.81 o 
   8   8   1        0.27       -0.58      0.60 o 
   9   8   1      144.62      142.67      1.17 o 
  -8   9   1        0.79        2.30      1.29 o 
  -7   9   1        7.49        9.04      1.88 o 
  -6   9   1       65.04       57.46      3.93 o 
  -5   9   1       83.68       90.09      1.89 o 
  -4   9   1       16.24       16.78      0.86 o 
  -3   9   1       23.48       23.87      1.16 o 
  -2   9   1        1.19        0.93      1.27 o 
  -1   9   1       45.74       50.83      1.04 o 
   0   9   1        2.50        2.27      0.67 o 
   1   9   1       20.74       22.09      0.78 o 
   2   9   1        5.19        4.60      1.05 o 
   3   9   1        4.47        4.92      0.69 o 
   4   9   1      112.82      102.29      1.25 o 
   5   9   1       36.38       34.16      0.79 o 
   6   9   1       17.76       18.21      1.20 o 
   7   9   1        0.05        1.28      2.67 o 
   8   9   1        6.52        6.94      0.76 o 
  -6  10   1       12.79       12.20      2.59 o 
  -5  10   1        1.93        3.11      3.04 o 
  -4  10   1        0.08        0.43      0.71 o 
  -3  10   1        5.02        4.72      1.29 o 
  -2  10   1       10.45       11.17      1.05 o 
  -1  10   1       13.51       13.93      0.91 o 
   0  10   1        0.66        0.04      1.93 o 
   1  10   1        1.04        2.29      0.72 o 
   2  10   1        0.47        0.27      0.75 o 
   3  10   1       34.26       25.01      1.53 o 
   4  10   1        0.82        0.93      0.71 o 
   5  10   1        2.94        4.41      0.96 o 
 -14   0   2        0.90        0.75      0.61 o 
 -12   0   2      199.09      180.15      3.93 o 
 -10   0   2      213.73      183.19      2.90 o 
  -8   0   2       59.60       65.80      1.01 o 
  -6   0   2      330.74      340.25      8.98 o 
  -2   0   2     2911.32     2734.43      8.79 o 
   0   0   2     1013.66      952.12      7.30 o 
   2   0   2     1199.63     1240.83     12.92 o 
   4   0   2      636.41      685.63      2.36 o 
   6   0   2       36.21       26.51      2.40 o 
   8   0   2       40.52       43.67      0.92 o 
  10   0   2        6.99        8.35      0.79 o 
  12   0   2       27.50       30.26      2.50 o 
  14   0   2        0.10       -0.92      0.92 o 
 -14   1   2        4.69        6.15      0.52 o 
 -13   1   2       84.95       81.47      1.29 o 
 -12   1   2        1.69        1.63      0.47 o 
 -11   1   2      102.18      100.83      1.66 o 
 -10   1   2        5.68        6.63      0.56 o 
  -9   1   2      240.96      234.87      2.51 o 
  -8   1   2        1.29        1.92      0.65 o 
  -7   1   2       64.37       64.39      0.83 o 
  -6   1   2        0.19        1.04      0.58 o 
  -5   1   2      829.80      922.44     20.55 o 
  -4   1   2        5.96        9.56      0.59 o 
  -3   1   2       96.11       65.08      1.42 o 
  -2   1   2     2375.63     2123.77     97.36 o 
  -1   1   2      545.24      493.53      7.88 o 
   1   1   2      506.04      494.02      4.99 o 
   2   1   2     1672.97     1800.98     21.51 o 
   3   1   2     2208.60     2232.05      5.63 o 
   4   1   2     1060.89     1105.59      6.71 o 
   5   1   2     1470.17     1480.36      7.10 o 
   6   1   2       23.71       29.20      0.74 o 
   7   1   2      247.28      251.82      3.98 o 
   8   1   2       14.47       14.60      0.59 o 
   9   1   2       12.70       18.68      0.69 o 
  10   1   2        0.63        0.95      0.45 o 
  11   1   2        2.93        3.69      0.51 o 
  12   1   2        0.00        0.33      0.51 o 
  13   1   2        0.10        0.91      0.55 o 
  14   1   2        1.62        2.71      0.66 o 
 -14   2   2       11.86       12.35      0.60 o 
 -13   2   2        0.15        1.98      1.54 o 
 -12   2   2      138.28      139.91      1.98 o 
 -11   2   2       50.72       46.73      1.30 o 
 -10   2   2       49.47       51.22      1.10 o 
  -9   2   2      169.64      154.50      2.37 o 
  -8   2   2      115.29      104.10      1.27 o 
  -7   2   2        1.65        4.03      0.58 o 
  -6   2   2        0.83        3.42      0.64 o 
  -5   2   2      456.85      504.93      5.94 o 
  -4   2   2        7.86        6.89      0.69 o 
  -3   2   2      770.26      646.11      8.73 o 
  -2   2   2     1782.41     1943.88     22.53 o 
   0   2   2      562.46      531.02      6.62 o 
   1   2   2      119.22      209.17      1.81 o 
   2   2   2      373.66      382.77      4.69 o 
   3   2   2      726.95      772.25      6.21 o 
   4   2   2      199.56      215.44      3.05 o 
   5   2   2        6.17        4.78      0.60 o 
   6   2   2       65.32       70.89      0.95 o 
   7   2   2       30.40       26.54      0.91 o 
   8   2   2       65.59       63.77      0.99 o 
   9   2   2       16.77       22.56      0.88 o 
  10   2   2      122.12      118.28      1.48 o 
  11   2   2       23.34       23.59      0.63 o 
  12   2   2       22.20       20.21      0.76 o 
  13   2   2        0.81       -0.25      0.75 o 
 -14   3   2       10.90       10.50      0.69 o 
 -13   3   2       13.82       14.05      0.73 o 
 -12   3   2       42.84       37.32      0.76 o 
 -11   3   2       74.84       77.36      1.32 o 
 -10   3   2       59.41       63.97      2.58 o 
  -9   3   2       10.59       12.68      0.60 o 
  -8   3   2        7.23        4.90      0.56 o 
  -7   3   2      533.34      550.10      5.93 o 
  -6   3   2      446.61      480.94      8.25 o 
  -5   3   2       34.25       24.40      0.77 o 
  -4   3   2      629.90      667.40     15.30 o 
  -3   3   2     1183.57     1257.51     26.45 o 
  -2   3   2       70.21       81.14      1.00 o 
  -1   3   2      311.01      334.62      4.52 o 
   0   3   2        7.15        8.93      0.81 o 
   1   3   2      730.14      759.19     14.82 o 
   2   3   2      229.78      254.51      2.06 o 
   3   3   2       97.01       86.31      0.91 o 
   4   3   2       29.79       27.39      0.68 o 
   5   3   2      203.76      195.15      2.81 o 
   6   3   2        1.31        3.45      0.58 o 
   7   3   2       90.39       78.90      1.39 o 
   8   3   2       80.47       63.95      1.08 o 
   9   3   2      201.51      196.43      2.62 o 
  10   3   2       11.39       10.76      0.54 o 
  11   3   2       11.85       10.02      0.52 o 
  12   3   2        4.54        5.76      0.60 o 
  13   3   2       14.96       14.75      0.70 o 
 -13   4   2        0.50       -0.09      0.58 o 
 -12   4   2        8.04        7.26      0.67 o 
 -11   4   2        0.57        0.94      0.61 o 
 -10   4   2        4.44        4.64      0.79 o 
  -9   4   2      107.45      109.31      4.48 o 
  -8   4   2       31.35       27.78      1.08 o 
  -7   4   2        4.14        4.95      0.54 o 
  -6   4   2      357.99      373.07      7.47 o 
  -5   4   2        1.28        0.95      0.63 o 
  -4   4   2     1307.13     1340.34     27.39 o 
  -3   4   2      442.28      520.47      4.27 o 
  -2   4   2     1323.47     1422.71     38.02 o 
  -1   4   2       47.38       43.15      0.87 o 
   1   4   2      117.97      107.92      2.33 o 
   2   4   2      124.42      135.40      3.45 o 
   3   4   2      193.91      197.65      2.90 o 
   4   4   2       16.59       17.41      0.89 o 
   5   4   2        9.80        6.72      0.60 o 
   6   4   2       24.90       23.07      0.93 o 
   7   4   2       17.42       16.93      0.61 o 
   8   4   2        5.20        3.91      2.42 o 
   9   4   2        4.00        2.58      0.85 o 
  10   4   2        6.16        9.21      1.33 o 
  11   4   2       32.01       27.38      0.83 o 
  12   4   2       11.14       14.24      2.10 o 
  13   4   2       13.34       15.31      0.87 o 
 -13   5   2       57.72       47.42      0.78 o 
 -12   5   2        4.94        6.80      1.39 o 
 -11   5   2       20.07       22.29      1.86 o 
 -10   5   2      158.08      159.10      1.08 o 
  -9   5   2       57.67       58.66      0.87 o 
  -8   5   2        0.04        0.60      0.62 o 
  -7   5   2        4.69        5.97      1.67 o 
  -6   5   2      529.51      517.48      6.32 o 
  -5   5   2       12.37       13.31      0.66 o 
  -4   5   2      101.13       80.64      1.29 o 
  -3   5   2       14.85       11.10      0.80 o 
  -2   5   2       35.78       40.56      0.71 o 
  -1   5   2       29.33       33.66      0.64 o 
   0   5   2        9.59       14.94      0.72 o 
   1   5   2       26.17       28.78      0.94 o 
   2   5   2        0.22        2.47      0.65 o 
   3   5   2       36.69       34.12      0.92 o 
   4   5   2        7.42        9.65      0.53 o 
   5   5   2       39.05       43.07      0.74 o 
   6   5   2      113.62      105.43      0.80 o 
   7   5   2       41.98       32.74      1.77 o 
   8   5   2       19.74       19.94      0.67 o 
   9   5   2        5.44        7.27      1.07 o 
  10   5   2       31.96       27.32      1.31 o 
  11   5   2        5.05        5.38      0.85 o 
  12   5   2       38.05       38.73      0.96 o 
 -12   6   2        2.35        4.09      2.22 o 
 -11   6   2       51.17       48.86      0.81 o 
 -10   6   2        1.30       -0.62      0.81 o 
  -9   6   2       31.76       33.15      0.65 o 
  -8   6   2        0.00        1.67      2.48 o 
  -7   6   2      123.05      127.02      1.02 o 
  -6   6   2       10.27        9.30      1.96 o 
  -5   6   2       32.56       30.53      0.85 o 
  -4   6   2      108.59      117.88      3.39 o 
  -3   6   2      497.85      524.59     12.81 o 
  -2   6   2       26.67       22.43      0.64 o 
  -1   6   2        9.51       12.51      0.58 o 
   0   6   2       32.52       35.03      0.75 o 
   1   6   2       10.61        8.99      0.67 o 
   2   6   2      224.55      237.45      6.85 o 
   3   6   2       17.82       22.74      0.68 o 
   4   6   2        0.52        0.95      0.54 o 
   5   6   2       10.37        9.32      3.29 o 
   6   6   2       51.00       48.38      0.83 o 
   7   6   2        2.06        2.43      0.76 o 
   8   6   2       46.47       48.96      2.48 o 
   9   6   2        1.31        3.35      1.06 o 
  10   6   2        3.58        3.45      1.02 o 
  11   6   2       40.41       42.72      2.76 o 
 -11   7   2       21.52       18.66      1.84 o 
 -10   7   2        0.30        0.72      2.81 o 
  -9   7   2        0.00        0.57      0.61 o 
  -8   7   2        2.16        3.39      1.42 o 
  -7   7   2       12.12       12.07      1.18 o 
  -6   7   2        0.10        0.93      0.63 o 
  -5   7   2        1.57        3.60      1.72 o 
  -4   7   2       43.59       45.48      0.99 o 
  -3   7   2      103.93      104.40      2.94 o 
  -2   7   2       65.14       56.59      1.46 o 
  -1   7   2        2.74        1.95      0.64 o 
   0   7   2       57.00       57.35      0.82 o 
   1   7   2      157.04      170.42      2.96 o 
   2   7   2      277.24      275.97      4.94 o 
   3   7   2       95.33       95.80      1.22 o 
   4   7   2      107.77      102.06      2.06 o 
   5   7   2       99.40       98.26      1.75 o 
   6   7   2       28.21       31.75      0.99 o 
   7   7   2        0.77       -0.15      0.56 o 
   8   7   2      121.95      127.89      3.18 o 
   9   7   2        1.07        2.95      0.67 o 
  10   7   2       21.40       20.46      1.46 o 
 -10   8   2       26.86       30.88      0.96 o 
  -9   8   2       10.07        9.51      0.74 o 
  -8   8   2       20.86       19.65      3.51 o 
  -7   8   2        8.50        7.54      1.06 o 
  -6   8   2       68.19       70.59      1.84 o 
  -5   8   2        2.25        4.23      1.15 o 
  -4   8   2      391.51      378.51      1.43 o 
  -3   8   2       24.18       25.75      1.55 o 
  -2   8   2      164.73      165.02      4.95 o 
  -1   8   2       75.17       77.16      2.42 o 
   0   8   2      149.78      145.84      1.68 o 
   1   8   2       78.76       76.46      1.27 o 
   2   8   2       50.50       53.24      1.11 o 
   3   8   2        1.03        1.06      0.54 o 
   4   8   2        1.35        3.36      1.01 o 
   5   8   2       14.79       15.54      1.18 o 
   6   8   2        3.66        4.20      0.59 o 
   7   8   2        0.36        0.78      1.91 o 
   8   8   2       41.04       38.58      3.56 o 
   9   8   2       22.08       22.30      0.78 o 
  -8   9   2      121.45      129.80      3.09 o 
  -7   9   2        0.69        1.02      0.61 o 
  -6   9   2        1.04        1.86      0.67 o 
  -5   9   2        6.68        6.45      0.87 o 
  -4   9   2       23.22       29.96      0.90 o 
  -3   9   2       84.61       85.15      1.46 o 
  -2   9   2        0.50        1.65      0.88 o 
  -1   9   2       39.71       35.37      1.18 o 
   0   9   2       83.95       81.23      1.54 o 
   1   9   2       24.27       26.62      0.79 o 
   2   9   2       73.61       69.73      1.27 o 
   3   9   2        0.96        1.11      0.57 o 
   4   9   2        2.19        1.88      2.14 o 
   5   9   2        1.83        2.45      0.68 o 
   6   9   2       15.76       15.80      1.86 o 
   7   9   2       35.98       30.35      1.02 o 
  -6  10   2        1.01        1.61      0.92 o 
  -5  10   2        0.40        1.93      0.90 o 
  -4  10   2        0.46       -0.42      0.90 o 
  -3  10   2       16.00       15.36      1.29 o 
  -2  10   2       64.98       57.27      1.93 o 
  -1  10   2        0.02        0.86      0.94 o 
   0  10   2       25.81       25.23      1.08 o 
   1  10   2       19.07       19.80      0.77 o 
   2  10   2        4.24        2.83      0.76 o 
   3  10   2       15.56       17.36      0.92 o 
   4  10   2       11.66       13.06      1.44 o 
   5  10   2       19.45       20.80      0.83 o 
 -13   0   3       82.54       85.37      3.60 o 
 -11   0   3       13.84        9.35      0.90 o 
  -9   0   3     1107.20     1024.34     39.45 o 
  -7   0   3     1699.58     1735.38     25.33 o 
  -5   0   3      742.10      684.49     48.18 o 
   5   0   3      867.59      843.35     15.42 o 
   7   0   3     1090.10     1107.76     18.67 o 
   9   0   3        3.92        4.56      0.75 o 
  11   0   3       87.51       85.85      4.33 o 
  13   0   3       59.09       69.39      3.87 o 
 -14   1   3       27.81       31.81      0.95 o 
 -13   1   3      221.48      225.63      4.18 o 
 -12   1   3      123.81      127.99      1.88 o 
 -11   1   3      217.40      217.02      3.50 o 
 -10   1   3        0.89        1.77      0.53 o 
  -9   1   3       27.24       27.13      0.62 o 
  -8   1   3       87.51       75.46      2.31 o 
  -7   1   3        5.35        6.75      0.47 o 
  -6   1   3      145.42      137.13      5.41 o 
  -5   1   3       26.60       31.74      1.36 o 
  -4   1   3      920.61     1020.44     19.60 o 
  -3   1   3       16.46       24.52      1.15 o 
  -2   1   3     2625.51     2659.63      6.77 o 
  -1   1   3      242.75      299.06      2.19 o 
   0   1   3      841.90      875.84      4.43 o 
   1   1   3      433.48      433.46      2.97 o 
   2   1   3     2339.07     2224.11     16.20 o 
   3   1   3       10.35        9.71      0.72 o 
   4   1   3      117.35      109.22      1.11 o 
   5   1   3       59.71       53.01      0.84 o 
   6   1   3       54.08       56.74      0.59 o 
   7   1   3      136.57      160.97      1.16 o 
   8   1   3      106.56       92.03      1.50 o 
   9   1   3       12.05        7.75      0.50 o 
  10   1   3        3.10        2.26      0.78 o 
  11   1   3       99.55       90.99      1.71 o 
  12   1   3        7.12       10.52      1.06 o 
  13   1   3        5.20        5.47      1.14 o 
 -14   2   3        0.51        1.85      1.08 o 
 -13   2   3        4.46        5.88      0.69 o 
 -12   2   3       85.77       86.69      0.89 o 
 -11   2   3       55.44       52.82      1.33 o 
 -10   2   3        0.81        1.13      0.87 o 
  -9   2   3       14.66       15.32      0.69 o 
  -8   2   3     1536.77     1475.31     27.99 o 
  -7   2   3     1133.34     1115.24     14.06 o 
  -6   2   3      928.54      944.32     15.36 o 
  -5   2   3      448.75      470.24      9.92 o 
  -4   2   3      819.07      877.31      9.49 o 
  -3   2   3      113.47       99.54      1.46 o 
  -2   2   3     1975.57     1879.16      5.21 o 
  -1   2   3      311.27      299.46      3.97 o 
   0   2   3      610.39      503.82      5.65 o 
   1   2   3       63.86       53.97      2.17 o 
   2   2   3      670.70      657.49      6.12 o 
   3   2   3        0.02        2.24      1.41 o 
   4   2   3       49.96       50.09      0.63 o 
   5   2   3        4.23        4.60      0.52 o 
   6   2   3       24.35       18.06      0.54 o 
   7   2   3       23.98       19.50      0.53 o 
   8   2   3       10.39       10.85      0.56 o 
   9   2   3        8.56        7.31      0.84 o 
  10   2   3       29.43       30.06      0.61 o 
  11   2   3        0.01       -0.16      0.50 o 
  12   2   3      134.98      137.10      2.00 o 
  13   2   3        1.37        0.07      1.53 o 
 -14   3   3        8.49       10.75      1.41 o 
 -13   3   3        5.73        8.51      0.96 o 
 -12   3   3      382.37      378.77      5.58 o 
 -11   3   3        7.51        7.20      0.60 o 
 -10   3   3      168.55      166.88      2.88 o 
  -9   3   3        8.04        9.47      0.60 o 
  -8   3   3      431.60      425.57      9.79 o 
  -7   3   3       97.53      112.66      1.43 o 
  -6   3   3      231.39      240.25      3.11 o 
  -5   3   3      456.32      513.01      4.71 o 
  -4   3   3      214.91      217.77      1.80 o 
  -3   3   3       22.05       18.49      1.54 o 
  -2   3   3      221.56      253.59      2.33 o 
  -1   3   3     1595.97     1836.36      5.00 o 
   0   3   3      294.18      287.27      2.88 o 
   1   3   3      691.54      728.73     14.47 o 
   2   3   3        9.67        9.11      0.75 o 
   3   3   3       23.59       28.04      0.95 o 
   4   3   3      151.20      130.02      3.10 o 
   5   3   3       22.04       19.38      0.58 o 
   6   3   3      123.98      138.39      1.99 o 
   7   3   3        9.53       11.76      0.63 o 
   8   3   3      120.07       99.01      0.99 o 
   9   3   3      142.84      136.41      1.31 o 
  10   3   3      157.74      151.30      0.95 o 
  11   3   3        2.36        4.11      0.75 o 
  12   3   3        1.97        3.51      0.73 o 
  13   3   3       30.52       35.19      1.17 o 
 -13   4   3        8.09        8.51      0.87 o 
 -12   4   3       38.43       39.92      1.42 o 
 -11   4   3       76.64       87.09      0.92 o 
 -10   4   3        8.84        9.05      0.69 o 
  -9   4   3       74.25       70.84      1.65 o 
  -8   4   3        5.40        5.43      1.65 o 
  -7   4   3      624.54      594.03      9.54 o 
  -6   4   3      432.75      422.37      9.19 o 
  -5   4   3       46.97       45.67      0.90 o 
  -4   4   3        5.11        5.66      0.59 o 
  -3   4   3      575.49      566.53      6.80 o 
  -2   4   3      174.00      203.58      2.24 o 
  -1   4   3      450.00      448.44      8.05 o 
   0   4   3      272.03      269.95      4.88 o 
   1   4   3      274.41      284.43      4.14 o 
   2   4   3       35.82       42.25      0.83 o 
   3   4   3      212.98      198.87      4.55 o 
   4   4   3       35.73       31.12      0.65 o 
   5   4   3      506.09      461.10      4.58 o 
   6   4   3       13.21       14.85      1.68 o 
   7   4   3       54.58       54.55      0.70 o 
   8   4   3       10.46       10.37      0.77 o 
   9   4   3       10.01        8.32      0.56 o 
  10   4   3        0.11        0.20      0.79 o 
  11   4   3       19.83       19.47      1.08 o 
  12   4   3       52.84       53.40      2.18 o 
 -13   5   3       11.16       13.79      0.91 o 
 -12   5   3        9.79       11.42      1.63 o 
 -11   5   3       95.56      101.73      2.03 o 
 -10   5   3        0.08        2.76      0.63 o 
  -9   5   3        3.25        5.16      0.76 o 
  -8   5   3       60.34       60.36      0.88 o 
  -7   5   3       79.79       80.94      3.34 o 
  -6   5   3      163.48      175.89      5.19 o 
  -5   5   3       24.40       24.47      0.80 o 
  -4   5   3       75.27       81.23      2.19 o 
  -3   5   3       13.53       14.19      0.66 o 
  -2   5   3      497.05      530.58      7.46 o 
  -1   5   3      267.83      272.65      7.48 o 
   0   5   3       51.00       58.45      1.04 o 
   1   5   3      651.91      691.01     12.63 o 
   2   5   3       98.67      105.57      2.24 o 
   3   5   3        2.25        4.46      0.52 o 
   4   5   3       34.05       38.30      0.62 o 
   5   5   3        3.70        3.40      0.52 o 
   6   5   3       92.59       83.42      1.48 o 
   7   5   3      115.31       99.27      2.48 o 
   8   5   3       39.73       42.47      0.84 o 
   9   5   3        6.79        4.08      0.70 o 
  10   5   3      136.23      127.64      3.81 o 
  11   5   3        2.75        3.47      0.77 o 
  12   5   3       11.22       10.39      0.74 o 
 -12   6   3        0.08       -0.75      0.75 o 
 -11   6   3       70.37       71.75      1.93 o 
 -10   6   3       26.13       21.24      1.35 o 
  -9   6   3        0.36       -0.08      0.78 o 
  -8   6   3      101.78      102.97      1.34 o 
  -7   6   3       23.37       24.86      0.71 o 
  -6   6   3      140.47      142.81      3.72 o 
  -5   6   3       25.81       21.38      2.24 o 
  -4   6   3       97.58       88.83      2.26 o 
  -3   6   3       78.98       81.18      1.11 o 
  -2   6   3      655.87      670.59     11.92 o 
  -1   6   3       34.60       29.07      1.06 o 
   0   6   3       25.81       28.94      1.16 o 
   1   6   3       89.52       95.09      1.95 o 
   2   6   3      733.26      725.91     11.36 o 
   3   6   3      122.04      111.30      1.20 o 
   4   6   3      134.43      132.56      2.95 o 
   5   6   3      141.00      145.81      2.03 o 
   6   6   3      277.72      288.51      2.27 o 
   7   6   3        5.63        4.81      0.79 o 
   8   6   3       49.09       47.69      0.80 o 
   9   6   3        0.21        1.13      0.82 o 
  10   6   3       80.41       81.42      1.08 o 
  11   6   3      143.99      147.65      9.24 o 
 -11   7   3       20.56       24.67      1.32 o 
 -10   7   3       61.90       62.09      1.39 o 
  -9   7   3       20.30       22.35      1.02 o 
  -8   7   3        0.20        0.49      1.39 o 
  -7   7   3        0.24       -0.19      2.62 o 
  -6   7   3       60.39       56.42      2.36 o 
  -5   7   3       10.66        9.56      0.69 o 
  -4   7   3       17.18       21.20      3.35 o 
  -3   7   3      212.63      214.63      4.39 o 
  -2   7   3       15.62       18.92      0.74 o 
  -1   7   3      159.42      150.49      4.79 o 
   0   7   3       12.54       13.22      0.92 o 
   1   7   3        1.90        2.29      0.64 o 
   2   7   3       59.72       66.08      1.65 o 
   3   7   3        4.35        4.16      0.58 o 
   4   7   3       27.13       27.84      0.73 o 
   5   7   3       33.26       30.86      0.78 o 
   6   7   3       43.09       41.36      1.20 o 
   7   7   3       45.78       44.36      1.63 o 
   8   7   3       18.55       19.59      0.71 o 
   9   7   3        7.24        9.46      1.95 o 
  10   7   3       15.65       19.74      1.18 o 
 -10   8   3        0.22        0.70      0.91 o 
  -9   8   3        9.86       11.11      1.46 o 
  -8   8   3       35.05       34.88      0.79 o 
  -7   8   3      158.55      163.35      1.07 o 
  -6   8   3      109.96      111.90      1.20 o 
  -5   8   3       60.38       56.20      1.56 o 
  -4   8   3        8.16        5.67      1.06 o 
  -3   8   3      469.36      492.56     16.92 o 
  -2   8   3       78.17       76.11      1.56 o 
  -1   8   3       37.16       38.44      2.07 o 
   0   8   3        1.61        3.12      0.65 o 
   1   8   3      286.87      288.84      7.06 o 
   2   8   3       44.77       38.74      0.79 o 
   3   8   3        6.84        6.13      0.55 o 
   4   8   3       61.39       61.58      0.83 o 
   5   8   3       56.48       56.08      1.02 o 
   6   8   3       28.42       35.20      0.90 o 
   7   8   3      141.44      131.52      5.99 o 
   8   8   3        1.62        3.00      0.73 o 
   9   8   3       14.40       17.34      2.03 o 
  -8   9   3        0.74        0.80      0.82 o 
  -7   9   3      116.82      110.34      1.10 o 
  -6   9   3       49.36       53.85      3.61 o 
  -5   9   3        1.12        1.17      1.84 o 
  -4   9   3       16.29       19.49      0.90 o 
  -3   9   3       55.08       49.78      1.08 o 
  -2   9   3       40.37       38.40      1.41 o 
  -1   9   3       38.99       41.66      1.29 o 
   0   9   3        1.05        1.23      0.66 o 
   1   9   3        2.52        1.97      0.68 o 
   2   9   3        3.55        4.11      0.59 o 
   3   9   3        0.00        1.10      0.66 o 
   4   9   3        7.46        5.75      1.44 o 
   5   9   3       14.58       16.74      0.90 o 
   6   9   3        4.95        5.62      0.90 o 
   7   9   3        0.09        2.47      0.75 o 
  -5  10   3       17.14       16.78      1.39 o 
  -4  10   3        9.03        7.68      0.94 o 
  -3  10   3        0.57       -1.01      1.22 o 
  -2  10   3       84.24       77.39      3.14 o 
  -1  10   3        5.59        4.52      0.96 o 
   0  10   3       30.15       28.78      1.24 o 
   1  10   3        1.62        1.26      0.75 o 
   2  10   3       13.42       12.89      0.65 o 
   3  10   3       26.87       20.64      0.81 o 
   4  10   3        0.58        2.73      0.74 o 
 -14   0   4       36.75       34.34      0.98 o 
 -12   0   4       13.92        9.26      0.82 o 
 -10   0   4        0.91       -0.03      0.56 o 
  -8   0   4      955.31      931.87     64.56 o 
  -6   0   4       38.81       48.02      1.60 o 
   0   0   4        9.29       16.75      1.25 o 
   4   0   4       36.51       45.81      0.85 o 
   8   0   4      122.65      121.73      1.16 o 
  10   0   4      250.38      240.65     11.26 o 
  12   0   4      102.63       89.23      3.87 o 
 -14   1   4        4.03        3.02      1.50 o 
 -13   1   4        0.05       -0.14      0.68 o 
 -12   1   4        0.15        0.72      0.53 o 
 -11   1   4       63.57       61.71      1.08 o 
 -10   1   4       67.73       65.68      0.80 o 
  -9   1   4      103.31       96.02      2.21 o 
  -8   1   4      560.20      527.04     13.93 o 
  -7   1   4       36.03       39.03      0.98 o 
  -6   1   4      225.86      222.79     10.87 o 
  -5   1   4      114.64      113.21      6.15 o 
  -4   1   4        9.50        6.85      1.62 o 
  -3   1   4      319.73      330.93      2.29 o 
  -2   1   4       10.89        5.45      1.46 o 
  -1   1   4      587.87      620.69      2.60 o 
   0   1   4     1492.86     1543.78      5.57 o 
   1   1   4     2396.06     2500.56      6.08 o 
   2   1   4      409.74      413.34      5.03 o 
   3   1   4      154.43      174.40      1.51 o 
   4   1   4      528.59      557.92      3.87 o 
   5   1   4      152.59      146.17      1.24 o 
   6   1   4        0.38        1.12      0.43 o 
   7   1   4      360.41      350.22      4.70 o 
   8   1   4      112.07      111.69      0.98 o 
   9   1   4        0.11        1.34      0.89 o 
  10   1   4       74.10       79.96      1.41 o 
  11   1   4       26.30       30.13      0.54 o 
  12   1   4       47.44       48.80      0.95 o 
  13   1   4        0.58        0.81      0.70 o 
 -14   2   4        2.00        1.72      0.77 o 
 -13   2   4       16.75       16.21      1.38 o 
 -12   2   4       10.40       12.23      1.64 o 
 -11   2   4       22.61       24.23      0.97 o 
 -10   2   4       15.23       13.91      0.63 o 
  -9   2   4       95.59       97.42      1.75 o 
  -8   2   4      366.38      351.23      5.41 o 
  -7   2   4      478.24      465.05     12.00 o 
  -6   2   4      429.45      404.67     14.95 o 
  -5   2   4      115.19      128.46      1.50 o 
  -4   2   4      417.40      419.77     16.95 o 
  -3   2   4      144.78      138.72      1.38 o 
  -1   2   4      210.89      223.35      2.07 o 
   0   2   4     1049.56     1026.47     16.29 o 
   1   2   4      469.17      490.03      8.80 o 
   2   2   4       23.90       21.89      0.82 o 
   3   2   4      421.93      434.77      4.98 o 
   4   2   4        5.04        8.36      1.47 o 
   5   2   4      521.68      504.44      7.45 o 
   6   2   4       21.32       28.04      0.80 o 
   7   2   4      619.88      591.88      4.70 o 
   8   2   4        4.25        3.10      0.75 o 
   9   2   4        0.19        0.97      0.82 o 
  10   2   4      126.16      127.15      1.93 o 
  11   2   4       69.38       65.23      1.29 o 
  12   2   4        0.68        2.00      0.59 o 
  13   2   4        4.71        6.25      0.68 o 
 -14   3   4        2.74        4.33      1.34 o 
 -13   3   4       41.42       38.28      1.05 o 
 -12   3   4      208.41      208.18      6.21 o 
 -11   3   4       69.93       61.42      1.48 o 
 -10   3   4        0.02        0.03      0.59 o 
  -9   3   4       34.41       35.62      1.28 o 
  -8   3   4        7.42        8.30      0.57 o 
  -7   3   4       21.90       20.42      0.73 o 
  -6   3   4      437.80      427.37      2.19 o 
  -5   3   4       88.90       96.33      0.77 o 
  -4   3   4       23.56       29.03      0.69 o 
  -3   3   4      531.81      511.79     13.08 o 
  -2   3   4       24.36       28.25      0.72 o 
  -1   3   4      131.18      116.40      1.36 o 
   0   3   4      117.57      117.53      1.51 o 
   1   3   4      268.48      270.24      7.30 o 
   2   3   4      628.77      624.21     14.26 o 
   3   3   4     2178.08     2206.11     42.78 o 
   4   3   4      516.66      498.46      8.14 o 
   5   3   4      571.26      550.93      8.83 o 
   6   3   4      161.21      154.55      3.06 o 
   7   3   4       97.39      101.18      1.01 o 
   8   3   4        4.51        3.59      0.49 o 
   9   3   4       16.76       13.62      0.58 o 
  10   3   4       32.73       39.03      0.65 o 
  11   3   4        0.67        0.73      0.57 o 
  12   3   4        0.94        3.63      1.37 o 
  13   3   4        8.66        2.88      1.35 o 
 -13   4   4       53.08       48.31      1.48 o 
 -12   4   4        2.75        5.61      2.88 o 
 -11   4   4       29.74       29.51      1.18 o 
 -10   4   4        1.30        0.63      0.79 o 
  -9   4   4      296.85      288.26      4.06 o 
  -8   4   4        3.01        1.26      0.55 o 
  -7   4   4       26.23       22.08      0.61 o 
  -6   4   4      465.92      430.71     10.60 o 
  -5   4   4      170.37      165.02      6.53 o 
  -4   4   4      335.60      341.15     53.29 o 
  -3   4   4        0.02        1.80      1.13 o 
  -2   4   4       33.32       34.70      0.83 o 
  -1   4   4      568.99      564.94      4.08 o 
   0   4   4      284.84      296.03      7.44 o 
   1   4   4       63.74       59.72      0.82 o 
   2   4   4       61.88       58.75      2.00 o 
   3   4   4      193.74      204.50      4.24 o 
   4   4   4        2.55        1.76      0.66 o 
   5   4   4      336.58      347.75      4.17 o 
   6   4   4      198.84      198.59      4.02 o 
   7   4   4        9.14        9.37      0.74 o 
   8   4   4      155.44      148.75      4.20 o 
   9   4   4      258.38      269.24      5.28 o 
  10   4   4        9.80       10.62      1.32 o 
  11   4   4       44.37       45.64      1.76 o 
  12   4   4        0.86        1.95      0.62 o 
 -13   5   4       39.60       36.01      3.53 o 
 -12   5   4       65.59       68.60      0.98 o 
 -11   5   4       93.06       90.35      0.92 o 
 -10   5   4       78.27       85.39      2.38 o 
  -9   5   4       13.37       16.18      0.65 o 
  -8   5   4      252.82      260.93      2.85 o 
  -7   5   4      257.30      249.38      4.29 o 
  -6   5   4      127.38      128.82      1.55 o 
  -5   5   4      112.76      108.95      4.01 o 
  -4   5   4       62.33       77.71      2.07 o 
  -3   5   4      446.58      449.79      6.43 o 
  -2   5   4       57.04       66.23      2.86 o 
  -1   5   4        5.92        7.85      0.58 o 
   0   5   4      151.53      154.85      2.96 o 
   1   5   4       80.60       79.69      3.42 o 
   2   5   4      185.40      189.74      4.49 o 
   3   5   4       26.67       27.44      0.56 o 
   4   5   4      466.34      487.02     15.31 o 
   5   5   4        0.92        1.63      0.70 o 
   6   5   4       38.02       34.68      0.59 o 
   7   5   4       25.49       26.48      1.21 o 
   8   5   4       28.33       26.56      1.90 o 
   9   5   4        8.24        9.40      0.94 o 
  10   5   4       26.85       25.32      0.90 o 
  11   5   4      181.99      182.34      2.86 o 
 -12   6   4        0.27        2.77      0.72 o 
 -11   6   4       19.46       18.33      2.43 o 
 -10   6   4      251.03      248.63      6.34 o 
  -9   6   4       10.64       14.00      2.07 o 
  -8   6   4       44.53       45.59      2.10 o 
  -7   6   4       10.44       11.87      1.08 o 
  -6   6   4      212.92      207.18      8.15 o 
  -5   6   4      131.71      129.25      2.66 o 
  -4   6   4       38.75       44.55      4.74 o 
  -3   6   4      170.42      166.18      4.07 o 
  -2   6   4      380.50      404.11      9.96 o 
  -1   6   4       12.44       12.13      0.68 o 
   0   6   4       19.10       20.26      0.75 o 
   1   6   4      507.98      482.72     11.59 o 
   2   6   4       20.98       16.82      0.61 o 
   3   6   4       19.44       19.70      0.79 o 
   4   6   4       34.84       33.15      0.60 o 
   5   6   4      126.37      119.18      2.60 o 
   6   6   4        2.97        2.93      0.62 o 
   7   6   4      336.68      359.17      5.53 o 
   8   6   4      203.18      211.63      1.01 o 
   9   6   4       16.78       19.05      1.11 o 
  10   6   4       52.26       46.56      1.95 o 
  11   6   4       55.97       54.32      0.91 o 
 -11   7   4        2.97        2.19      3.30 o 
 -10   7   4       12.25       14.80      0.85 o 
  -9   7   4       79.49       83.28      3.04 o 
  -8   7   4       55.24       52.52      0.80 o 
  -7   7   4        3.00        4.09      0.80 o 
  -6   7   4       11.52        9.64      1.02 o 
  -5   7   4       62.54       70.27      1.25 o 
  -4   7   4      350.08      350.08      1.84 o 
  -3   7   4        0.04        1.64      0.72 o 
  -2   7   4       17.64       17.43      0.71 o 
  -1   7   4      220.02      226.09      6.99 o 
   0   7   4      102.66      101.49      2.74 o 
   1   7   4      219.20      217.32      5.14 o 
   2   7   4      125.74      126.56      3.72 o 
   3   7   4        6.63        4.96      0.60 o 
   4   7   4       92.84       95.05      0.81 o 
   5   7   4       14.55       13.92      0.58 o 
   6   7   4       42.09       43.94      0.94 o 
   7   7   4       17.39       21.06      1.79 o 
   8   7   4        2.88        4.55      0.68 o 
   9   7   4        0.67        0.71      0.86 o 
  10   7   4       11.92       10.38      0.97 o 
 -10   8   4       12.44       11.46      1.25 o 
  -9   8   4       14.15       15.86      0.65 o 
  -8   8   4       11.76       13.31      1.79 o 
  -7   8   4       16.50       19.29      3.35 o 
  -6   8   4        0.29        0.66      1.23 o 
  -5   8   4        9.35        8.37      0.87 o 
  -4   8   4       17.08       21.82      0.90 o 
  -3   8   4       46.95       44.01      0.90 o 
  -2   8   4      108.58      111.88      2.15 o 
  -1   8   4       37.97       32.62      0.68 o 
   0   8   4       21.32       21.34      0.70 o 
   1   8   4        0.27        1.28      0.65 o 
   2   8   4       64.68       67.04      2.51 o 
   3   8   4       56.60       53.84      1.28 o 
   4   8   4       16.10       12.50      0.59 o 
   5   8   4       38.08       37.32      0.72 o 
   6   8   4       37.42       38.39      0.92 o 
   7   8   4       28.68       31.63      5.87 o 
   8   8   4       83.61       92.94      3.77 o 
  -8   9   4        0.67        0.28      0.76 o 
  -7   9   4        0.00        0.80      0.90 o 
  -6   9   4        0.07        0.49      0.87 o 
  -5   9   4        0.13        0.17      1.18 o 
  -4   9   4       82.44       85.29      1.18 o 
  -3   9   4       57.41       59.20      1.35 o 
  -2   9   4        0.84        0.92      1.15 o 
  -1   9   4        0.84       -0.38      0.71 o 
   0   9   4        8.53       10.29      0.72 o 
   1   9   4        5.24        7.28      0.72 o 
   2   9   4       13.15       10.95      0.63 o 
   3   9   4       34.79       34.56      0.80 o 
   4   9   4       34.43       32.63      0.81 o 
   5   9   4        0.45        2.95      0.84 o 
   6   9   4        2.90        4.50      0.86 o 
   7   9   4       32.76       30.83      0.84 o 
  -5  10   4       14.35       13.72      1.39 o 
  -4  10   4       26.08       24.56      1.39 o 
  -3  10   4       50.99       47.00      1.42 o 
  -2  10   4       10.15       11.32      1.49 o 
  -1  10   4       35.05       37.63      1.32 o 
   0  10   4        3.18        2.87      1.22 o 
   1  10   4        4.83        6.52      0.73 o 
   2  10   4       15.55       16.95      0.73 o 
   3  10   4        2.01        2.64      0.72 o 
   4  10   4        2.80        4.56      0.92 o 
 -13   0   5       65.85       62.39      1.42 o 
 -11   0   5        0.95        0.97      2.05 o 
  -9   0   5     3382.41     3274.29    199.89 o 
  -7   0   5        2.22        2.54      0.80 o 
  -5   0   5     2251.53     2420.86      5.42 o 
  -1   0   5      592.94      508.80      2.81 o 
   3   0   5     2513.26     2681.19     23.55 o 
   5   0   5      663.77      647.18      6.15 o 
   7   0   5      969.54      959.45     13.95 o 
   9   0   5      139.75      152.15      4.45 o 
  11   0   5       14.66       13.74      0.86 o 
  13   0   5      132.23      140.17      1.32 o 
 -14   1   5      118.40      122.86      5.36 o 
 -13   1   5      174.60      179.89      2.00 o 
 -12   1   5      167.95      166.31      1.25 o 
 -11   1   5      156.78      149.02      3.95 o 
 -10   1   5      144.18      139.42      1.16 o 
  -9   1   5      139.61      139.30      1.99 o 
  -8   1   5       62.84       68.89      0.84 o 
  -7   1   5       29.93       28.65      1.00 o 
  -6   1   5      562.81      566.66      3.01 o 
  -5   1   5     1402.22     1340.17     35.70 o 
  -4   1   5       11.52       18.43      0.69 o 
  -3   1   5     2525.08     2555.93      5.59 o 
  -2   1   5     1214.57     1368.76      4.66 o 
  -1   1   5      984.57      976.23      3.96 o 
   0   1   5      165.93      136.22      1.05 o 
   1   1   5      554.20      572.60      9.92 o 
   2   1   5      197.08      245.82      2.51 o 
   3   1   5      433.68      445.61      3.46 o 
   4   1   5       58.35       67.86      1.41 o 
   5   1   5       26.22       31.14      0.54 o 
   6   1   5      472.29      467.85      2.45 o 
   7   1   5      588.67      549.82      4.09 o 
   8   1   5      343.04      331.88      5.41 o 
   9   1   5       65.01       57.93      0.72 o 
  10   1   5       17.92       19.02      1.59 o 
  11   1   5       74.90       77.98      0.82 o 
  12   1   5       77.33       86.80      2.54 o 
  13   1   5        5.69        6.94      0.77 o 
 -14   2   5        0.87        3.55      0.64 o 
 -13   2   5       26.92       29.29      0.84 o 
 -12   2   5        2.34        3.15      1.04 o 
 -11   2   5      344.62      342.78     15.04 o 
 -10   2   5      321.90      314.32     10.40 o 
  -9   2   5        8.09        9.27      0.57 o 
  -8   2   5      794.97      782.74     16.98 o 
  -7   2   5       29.26       33.79      1.80 o 
  -6   2   5       12.29       16.16      0.67 o 
  -5   2   5      237.96      203.75      3.87 o 
  -4   2   5      382.69      419.00      5.19 o 
  -3   2   5      554.07      602.23      2.15 o 
  -2   2   5      141.50      153.25      1.23 o 
  -1   2   5      370.87      365.81      3.27 o 
   0   2   5      329.87      311.31      1.58 o 
   1   2   5      431.09      487.70      5.77 o 
   2   2   5      159.89      145.80      1.34 o 
   3   2   5        1.68       -0.44      0.52 o 
   4   2   5       56.34       70.71      0.77 o 
   5   2   5       40.52       35.00      1.22 o 
   6   2   5      178.23      169.84      0.84 o 
   7   2   5      184.11      188.82      1.33 o 
   8   2   5      124.10      124.64      0.91 o 
   9   2   5       15.27       16.84      0.54 o 
  10   2   5       27.57       30.08      0.58 o 
  11   2   5       32.05       35.65      1.17 o 
  12   2   5       13.66       16.70      1.02 o 
 -14   3   5       34.46       33.13      2.06 o 
 -13   3   5      133.57      131.27      4.48 o 
 -12   3   5       15.95       18.83      0.73 o 
 -11   3   5       14.80       15.41      0.60 o 
 -10   3   5        0.03        1.19      1.16 o 
  -9   3   5       22.27       22.68      1.49 o 
  -8   3   5      225.68      225.87      2.93 o 
  -7   3   5      134.76      125.18      3.99 o 
  -6   3   5       44.89       44.65      0.82 o 
  -5   3   5        0.24        0.35      0.60 o 
  -4   3   5       17.38       22.18      1.18 o 
  -3   3   5      196.07      194.09      3.70 o 
  -2   3   5      716.95      715.37      6.58 o 
  -1   3   5        2.54        1.14      0.51 o 
   0   3   5       58.22       73.60      1.04 o 
   1   3   5        1.59        1.29      0.56 o 
   2   3   5       12.42       17.02      0.64 o 
   3   3   5       99.97      121.53      2.11 o 
   4   3   5        1.46        3.66      0.85 o 
   5   3   5      350.27      329.88      5.03 o 
   6   3   5      249.00      235.68      1.39 o 
   7   3   5       18.19       19.81      0.59 o 
   8   3   5        3.85        4.66      0.72 o 
   9   3   5       63.98       64.90      1.07 o 
  10   3   5       29.33       34.25      0.68 o 
  11   3   5       71.25       78.75      1.32 o 
  12   3   5       72.61       68.68      1.02 o 
 -13   4   5        8.38        6.14      0.90 o 
 -12   4   5      153.01      157.73      6.55 o 
 -11   4   5       62.33       54.19      0.76 o 
 -10   4   5       50.05       49.27      1.37 o 
  -9   4   5       83.50       82.16      1.65 o 
  -8   4   5       12.49       15.12      0.93 o 
  -7   4   5      326.56      302.92      5.86 o 
  -6   4   5      775.65      744.79      7.49 o 
  -5   4   5       71.51       74.64      1.38 o 
  -4   4   5        0.56        1.62      0.83 o 
  -3   4   5     1049.10     1104.66     22.41 o 
  -2   4   5       57.23       51.06      1.26 o 
  -1   4   5      240.24      262.44      3.56 o 
   0   4   5        5.10        4.31      0.61 o 
   1   4   5     1154.61     1214.17     32.59 o 
   2   4   5        9.14       10.60      0.70 o 
   3   4   5      353.00      347.99      3.06 o 
   4   4   5      303.75      310.37      4.44 o 
   5   4   5        5.82        3.20      0.50 o 
   6   4   5        3.32        2.20      0.77 o 
   7   4   5        0.01        1.00      0.48 o 
   8   4   5        0.15        0.24      0.63 o 
   9   4   5       18.10       18.10      0.82 o 
  10   4   5       69.44       75.48      1.21 o 
  11   4   5       11.81        8.48      0.57 o 
  12   4   5        0.27        0.04      0.64 o 
 -13   5   5       28.23       30.87      1.44 o 
 -12   5   5       61.27       55.12      1.84 o 
 -11   5   5      171.74      168.64     10.18 o 
 -10   5   5       60.26       63.06      0.85 o 
  -9   5   5       60.17       56.94      5.32 o 
  -8   5   5      177.22      172.18      2.99 o 
  -7   5   5      492.64      468.09     19.30 o 
  -6   5   5      141.69      144.27     10.70 o 
  -5   5   5      357.89      357.27      9.36 o 
  -4   5   5      593.66      578.95      4.38 o 
  -3   5   5      246.71      242.99      1.49 o 
  -2   5   5      182.26      199.31      2.87 o 
  -1   5   5       10.37       10.18      0.67 o 
   0   5   5      423.55      406.27      7.37 o 
   1   5   5       16.60       15.58      0.68 o 
   2   5   5        3.79        5.67      0.58 o 
   3   5   5      207.14      195.96      4.89 o 
   4   5   5       70.38       65.11      1.89 o 
   5   5   5       57.07       56.10      1.54 o 
   6   5   5        7.72        7.69      0.60 o 
   7   5   5        4.00        4.21      0.58 o 
   8   5   5       19.53       23.11      1.28 o 
   9   5   5      118.56      125.17      3.91 o 
  10   5   5        6.27        5.71      0.89 o 
  11   5   5        3.98        6.54      0.81 o 
 -12   6   5        0.15       -0.26      0.72 o 
 -11   6   5       10.90       13.77      0.87 o 
 -10   6   5       82.40       76.96      5.37 o 
  -9   6   5       20.69       20.41      1.16 o 
  -8   6   5       78.95       86.15      2.24 o 
  -7   6   5       53.15       57.19      0.79 o 
  -6   6   5        5.44        6.15      0.77 o 
  -5   6   5      330.59      313.46      1.70 o 
  -4   6   5      311.54      337.60      1.95 o 
  -3   6   5      105.57      107.78      3.15 o 
  -2   6   5      241.35      235.65      3.07 o 
  -1   6   5       11.45       11.83      0.69 o 
   0   6   5       24.69       28.44      0.73 o 
   1   6   5        0.07        0.10      0.56 o 
   2   6   5      424.52      401.50      8.17 o 
   3   6   5      273.61      259.98      3.70 o 
   4   6   5       76.46       78.07      1.06 o 
   5   6   5      217.71      214.86      3.78 o 
   6   6   5       30.75       31.85      0.81 o 
   7   6   5        4.83        7.55      0.65 o 
   8   6   5        3.78        6.75      0.89 o 
   9   6   5        0.02        0.80      0.73 o 
  10   6   5        3.76        2.34      0.70 o 
 -11   7   5        1.00        0.83      2.40 o 
 -10   7   5        0.26        1.45      1.44 o 
  -9   7   5        0.64        2.61      0.87 o 
  -8   7   5      126.15      121.55      5.33 o 
  -7   7   5      109.85      112.46      2.08 o 
  -6   7   5       77.60       80.81      1.39 o 
  -5   7   5        5.19        6.43      1.15 o 
  -4   7   5        7.16       10.25      1.15 o 
  -3   7   5       87.54       81.16      2.30 o 
  -2   7   5       59.33       61.68      1.89 o 
  -1   7   5        2.34        3.53      0.94 o 
   0   7   5       42.30       44.84      0.95 o 
   1   7   5      222.95      214.85      5.18 o 
   2   7   5       76.40       76.30      1.40 o 
   3   7   5        0.30        0.72      0.56 o 
   4   7   5       77.35       80.63      1.88 o 
   5   7   5        8.80        7.45      0.64 o 
   6   7   5       33.44       32.34      1.27 o 
   7   7   5        0.47        1.41      0.58 o 
   8   7   5        1.08        1.58      1.23 o 
   9   7   5      129.53      118.99     10.25 o 
  -9   8   5        0.01        2.46      0.87 o 
  -8   8   5        7.95        7.09      0.87 o 
  -7   8   5        0.21        1.08      1.18 o 
  -6   8   5        0.52       -1.08      1.18 o 
  -5   8   5        0.33        3.44      0.80 o 
  -4   8   5      101.07       96.96      1.18 o 
  -3   8   5       36.81       42.63      0.90 o 
  -2   8   5        0.21        0.54      0.64 o 
  -1   8   5        7.90       11.43      0.59 o 
   0   8   5        2.52        3.86      0.65 o 
   1   8   5       73.67       70.17      2.88 o 
   2   8   5      107.64      105.33      2.10 o 
   3   8   5       84.23       76.94      2.34 o 
   4   8   5       17.57       19.06      1.00 o 
   5   8   5        0.50        0.63      0.58 o 
   6   8   5        4.98        6.44      1.67 o 
   7   8   5        3.01        3.12      0.71 o 
   8   8   5        6.15        6.75      1.77 o 
  -8   9   5       41.22       33.63      1.46 o 
  -7   9   5       38.52       43.43      1.39 o 
  -6   9   5        6.22        4.17      1.22 o 
  -5   9   5       26.95       25.40      1.32 o 
  -4   9   5        5.80        8.58      0.87 o 
  -3   9   5       21.30       21.82      1.29 o 
  -2   9   5        7.03        7.15      0.79 o 
  -1   9   5       12.79       11.50      0.75 o 
   0   9   5       35.18       36.49      1.71 o 
   1   9   5       43.21       42.18      1.51 o 
   2   9   5       32.62       30.36      1.19 o 
   3   9   5       15.19       17.30      0.60 o 
   4   9   5        1.18        3.57      0.92 o 
   5   9   5       21.03       22.35      0.80 o 
   6   9   5        0.10        0.71      1.02 o 
  -5  10   5        8.61        8.06      1.32 o 
  -4  10   5       15.73       20.39      1.35 o 
  -3  10   5        0.73       -0.56      1.29 o 
  -2  10   5      118.42      113.36      1.44 o 
  -1  10   5       35.66       39.03      0.94 o 
   0  10   5        4.37        4.41      1.12 o 
   1  10   5       18.07       16.28      0.89 o 
   2  10   5       23.63       23.87      0.74 o 
   3  10   5       10.49        9.80      0.74 o 
 -14   0   6       31.08       30.02      1.42 o 
 -12   0   6        0.04       -0.17      1.11 o 
 -10   0   6        1.44        3.16      0.80 o 
  -8   0   6       59.98       55.69      1.04 o 
  -6   0   6      515.29      568.17      2.67 o 
  -4   0   6      501.24      578.39      2.64 o 
   0   0   6      190.47      170.75      1.67 o 
   2   0   6      405.92      481.88      6.18 o 
   4   0   6      733.69      774.48      2.04 o 
   6   0   6     1275.24     1214.34     31.70 o 
   8   0   6      373.74      362.06      2.10 o 
  10   0   6      113.02      122.81      1.79 o 
  12   0   6       72.06       74.25      2.48 o 
 -14   1   6       32.51       30.32      0.99 o 
 -13   1   6      165.61      171.29      1.27 o 
 -12   1   6       26.17       24.79      0.90 o 
 -11   1   6       13.08       12.64      0.82 o 
 -10   1   6      181.22      186.94      4.34 o 
  -9   1   6      851.25      845.26     11.76 o 
  -8   1   6        0.02        1.80      0.78 o 
  -7   1   6       32.70       29.20      0.86 o 
  -6   1   6       78.09       75.55      2.08 o 
  -5   1   6        8.51        5.97      0.94 o 
  -4   1   6        0.19        1.70      1.18 o 
  -3   1   6       26.15       34.98      1.29 o 
  -2   1   6      448.82      484.76      2.71 o 
  -1   1   6      545.96      594.09      2.92 o 
   0   1   6      122.86      148.47      1.03 o 
   1   1   6      809.74      938.81      3.36 o 
   2   1   6      652.51      673.37      5.93 o 
   3   1   6      411.18      390.96      1.89 o 
   4   1   6        5.78        7.04      0.72 o 
   5   1   6        0.31        0.40      0.85 o 
   6   1   6        0.32        2.16      0.83 o 
   7   1   6       65.08       61.36      1.14 o 
   8   1   6       29.32       27.46      0.66 o 
   9   1   6      159.01      154.19      1.03 o 
  10   1   6        7.42        9.06      1.07 o 
  11   1   6       16.51       16.22      0.94 o 
  12   1   6        7.05        7.68      0.52 o 
 -14   2   6      141.05      133.59      1.34 o 
 -13   2   6        2.30        3.41      0.86 o 
 -12   2   6       65.13       63.61      1.40 o 
 -11   2   6        0.48        0.17      0.58 o 
 -10   2   6      600.63      602.86      9.54 o 
  -9   2   6      236.55      246.74      3.67 o 
  -8   2   6       61.48       57.46      0.80 o 
  -7   2   6      155.73      139.45      1.13 o 
  -6   2   6     1538.29     1639.20     20.58 o 
  -5   2   6      935.55      969.14     67.07 o 
  -4   2   6       51.19       66.83      1.67 o 
  -3   2   6      396.23      407.60     17.47 o 
  -2   2   6      172.09      159.87      1.84 o 
  -1   2   6      481.81      482.48      1.89 o 
   0   2   6      245.54      281.16      1.61 o 
   1   2   6      625.02      663.95      6.62 o 
   2   2   6       13.51       10.40      0.55 o 
   3   2   6       77.62       72.05      1.26 o 
   4   2   6      223.72      241.50      2.29 o 
   5   2   6     1608.53     1573.70      8.40 o 
   6   2   6       82.03       78.08      0.67 o 
   7   2   6      163.90      150.22      1.25 o 
   8   2   6      233.06      240.12      2.25 o 
   9   2   6       71.19       76.93      1.58 o 
  10   2   6       17.81       16.29      1.21 o 
  11   2   6        0.06        1.66      0.51 o 
  12   2   6       13.03       16.10      1.45 o 
 -14   3   6       18.96       18.91      0.85 o 
 -13   3   6       10.69       10.78      0.66 o 
 -12   3   6      278.66      268.42      7.56 o 
 -11   3   6       50.82       48.51      1.87 o 
 -10   3   6       67.14       65.26      0.80 o 
  -9   3   6       74.65       75.87      1.39 o 
  -8   3   6      671.58      629.01     18.21 o 
  -7   3   6      161.64      152.85      2.20 o 
  -6   3   6       28.74       25.18      0.63 o 
  -5   3   6      169.96      156.42      3.11 o 
  -4   3   6       73.65       74.24      1.04 o 
  -3   3   6      153.30      150.96      1.74 o 
  -2   3   6      313.23      291.53      2.95 o 
   0   3   6     1519.94     1545.44     17.07 o 
   1   3   6      532.30      516.91      7.44 o 
   2   3   6      213.17      223.25      2.13 o 
   3   3   6        3.49        1.76      0.96 o 
   4   3   6      286.44      268.50      1.05 o 
   5   3   6        5.07        5.03      0.87 o 
   6   3   6        7.87       10.53      1.51 o 
   7   3   6       57.73       55.18      1.06 o 
   8   3   6       21.95       21.26      0.54 o 
   9   3   6        1.37        2.09      0.60 o 
  10   3   6      193.67      192.81      1.37 o 
  11   3   6        8.91        9.35      0.62 o 
  12   3   6        4.58        2.86      0.82 o 
 -13   4   6        4.55        5.85      0.87 o 
 -12   4   6        1.13        0.85      0.73 o 
 -11   4   6       34.35       32.44      0.80 o 
 -10   4   6      446.96      447.49      4.28 o 
  -9   4   6       21.56       21.07      0.69 o 
  -8   4   6      284.27      289.40      5.96 o 
  -7   4   6       68.42       71.44      0.87 o 
  -6   4   6       17.48       22.75      1.23 o 
  -5   4   6      204.91      181.63      2.59 o 
  -4   4   6      419.15      424.17      6.98 o 
  -3   4   6       83.57       85.84      1.08 o 
  -2   4   6      316.92      336.11      1.30 o 
  -1   4   6       55.93       38.39      0.82 o 
   0   4   6      306.45      329.13      4.28 o 
   1   4   6       62.61       58.15      0.75 o 
   2   4   6       59.40       52.18      1.55 o 
   3   4   6       67.56       62.49      0.87 o 
   4   4   6      518.90      506.47      6.23 o 
   5   4   6        3.28        5.54      1.08 o 
   6   4   6      625.84      598.30      9.04 o 
   7   4   6       38.70       41.62      0.96 o 
   8   4   6      154.12      142.66      3.84 o 
   9   4   6       76.33       78.44      1.70 o 
  10   4   6       50.33       54.82      0.72 o 
  11   4   6        9.93        9.54      1.13 o 
 -13   5   6       45.95       40.40      1.02 o 
 -12   5   6        7.40        9.76      2.61 o 
 -11   5   6       21.00       20.06      0.88 o 
 -10   5   6       30.47       30.70      1.29 o 
  -9   5   6        5.01        4.97      0.63 o 
  -8   5   6       90.68       90.12      4.03 o 
  -7   5   6       51.38       57.22      1.22 o 
  -6   5   6      503.31      515.15      7.49 o 
  -5   5   6       44.76       43.33      2.53 o 
  -4   5   6        1.43        3.31      1.53 o 
  -3   5   6        9.45        6.90      1.16 o 
  -2   5   6        3.83        9.50      0.67 o 
  -1   5   6      265.11      295.21      1.51 o 
   0   5   6      385.28      377.16      6.39 o 
   1   5   6        0.32        1.86      0.63 o 
   2   5   6      294.73      295.63      7.32 o 
   3   5   6      104.70      105.52      1.42 o 
   4   5   6      163.49      162.48      0.84 o 
   5   5   6        0.32        0.48      0.74 o 
   6   5   6      187.70      188.09      0.96 o 
   7   5   6       12.67       15.96      0.68 o 
   8   5   6       52.67       59.14      1.63 o 
   9   5   6       37.85       46.13      1.08 o 
  10   5   6       17.22       17.46      1.19 o 
  11   5   6       13.90       12.74      1.37 o 
 -12   6   6       28.53       23.27      2.07 o 
 -11   6   6      105.67      106.43      2.57 o 
 -10   6   6       10.38       13.82      0.68 o 
  -9   6   6      142.77      143.33      6.36 o 
  -8   6   6       22.03       22.09      1.18 o 
  -7   6   6       48.84       47.14      1.01 o 
  -6   6   6       25.73       25.01      1.22 o 
  -5   6   6        6.22        6.95      0.80 o 
  -4   6   6       95.95       89.71      1.72 o 
  -3   6   6       30.37       41.47      0.69 o 
  -2   6   6       18.58       16.20      0.67 o 
  -1   6   6       66.87       66.51      1.44 o 
   0   6   6      286.44      284.31      5.13 o 
   1   6   6       72.66       77.14      0.77 o 
   2   6   6       50.94       57.23      0.77 o 
   3   6   6      367.21      375.23      5.81 o 
   4   6   6        3.03        4.32      0.54 o 
   5   6   6      104.29      105.45      2.64 o 
   6   6   6      131.39      130.62      4.05 o 
   7   6   6        9.03        8.09      0.73 o 
   8   6   6       86.45       83.89      1.44 o 
   9   6   6       13.22       14.33      2.19 o 
  10   6   6        0.49        2.11      0.79 o 
 -11   7   6       19.93       20.67      1.39 o 
 -10   7   6        8.52        8.27      1.29 o 
  -9   7   6        0.07        0.24      1.22 o 
  -8   7   6        6.18        4.69      1.18 o 
  -7   7   6       63.99       62.71      1.35 o 
  -6   7   6       19.84       22.96      1.22 o 
  -5   7   6      125.65      133.96      1.49 o 
  -4   7   6       76.22       87.26      2.80 o 
  -3   7   6        0.48        2.19      0.57 o 
  -2   7   6        5.09        6.29      1.01 o 
  -1   7   6       39.29       39.35      1.25 o 
   0   7   6      111.80       95.46      2.34 o 
   1   7   6       29.51       28.37      0.71 o 
   2   7   6      227.19      230.45      3.64 o 
   3   7   6      232.05      238.11      1.71 o 
   4   7   6      203.21      199.21      4.43 o 
   5   7   6        1.72        4.31      1.07 o 
   6   7   6        9.57       11.07      0.75 o 
   7   7   6       82.86       88.47      3.66 o 
   8   7   6       98.90       98.97      1.25 o 
   9   7   6        1.81        3.39      0.70 o 
  -9   8   6       54.43       62.53      1.46 o 
  -8   8   6        0.15       -0.87      0.87 o 
  -7   8   6        6.37        9.83      1.22 o 
  -6   8   6        2.56        3.58      0.80 o 
  -5   8   6      168.05      182.35      1.70 o 
  -4   8   6       43.36       45.75      1.01 o 
  -3   8   6       13.77       12.89      1.67 o 
  -2   8   6       49.75       46.27      1.57 o 
  -1   8   6        0.03        0.82      0.65 o 
   0   8   6      265.93      276.03      4.41 o 
   1   8   6       89.13       93.76      3.51 o 
   2   8   6       98.67       90.55      1.43 o 
   3   8   6       17.39       17.88      0.63 o 
   4   8   6      103.59      103.23      2.64 o 
   5   8   6       19.25       18.03      0.67 o 
   6   8   6       41.49       36.02      1.25 o 
   7   8   6       83.06       82.61      7.82 o 
  -7   9   6       16.37       23.10      1.35 o 
  -6   9   6       15.74       16.50      1.29 o 
  -5   9   6       19.98       23.21      1.29 o 
  -4   9   6        0.04       -1.22      1.22 o 
  -3   9   6       50.92       52.27      2.62 o 
  -2   9   6        7.29        8.31      0.76 o 
  -1   9   6        1.77        2.09      0.60 o 
   0   9   6        0.00       -0.06      0.69 o 
   1   9   6       33.87       28.39      0.78 o 
   2   9   6       29.50       28.58      0.89 o 
   3   9   6        6.62        6.68      0.66 o 
   4   9   6        1.97        1.86      0.60 o 
   5   9   6       21.91       20.60      1.46 o 
  -4  10   6       23.05       18.76      1.46 o 
  -3  10   6        0.78        1.25      1.29 o 
  -2  10   6        2.23        1.24      0.85 o 
  -1  10   6       36.30       30.83      1.18 o 
   0  10   6        1.48        1.95      0.73 o 
   1  10   6        0.66        1.77      0.65 o 
   2  10   6       10.99       11.81      0.72 o 
 -13   0   7       34.27       35.57      1.35 o 
 -11   0   7       32.43       26.65      0.94 o 
  -9   0   7       60.97       63.26      1.32 o 
  -7   0   7       63.19       64.23      1.32 o 
  -5   0   7       42.72       60.31      1.08 o 
  -1   0   7     2147.85     2309.63      5.00 o 
   1   0   7        0.05        0.24      0.90 o 
   3   0   7     1598.98     1513.67     34.22 o 
   5   0   7     1031.74     1018.89     22.34 o 
   7   0   7      125.75      120.13      1.91 o 
   9   0   7      260.01      266.78      7.66 o 
  11   0   7        0.10        1.81      0.86 o 
 -14   1   7        0.54        1.29      0.91 o 
 -13   1   7        1.98        2.25      0.87 o 
 -12   1   7       63.38       64.58      0.97 o 
 -11   1   7       15.94       16.22      0.87 o 
 -10   1   7       84.85       89.76      1.04 o 
  -9   1   7       83.69       87.59      0.91 o 
  -8   1   7      224.12      220.10      3.01 o 
  -7   1   7      133.88      132.82      3.49 o 
  -6   1   7        5.48        4.64      0.76 o 
  -5   1   7      124.21      125.42      1.04 o 
  -4   1   7      733.40      697.23      2.81 o 
  -3   1   7       32.39       29.46      1.29 o 
  -2   1   7       27.86       31.96      1.29 o 
  -1   1   7      774.29      801.21      5.68 o 
   0   1   7        3.18        5.56      0.84 o 
   1   1   7      147.38      152.21      1.11 o 
   2   1   7        0.13       -0.57      0.57 o 
   3   1   7        0.64       -0.35      1.24 o 
   4   1   7       45.64       41.46      0.71 o 
   5   1   7        3.39        3.67      0.71 o 
   6   1   7        1.84        3.97      1.26 o 
   7   1   7        7.21        7.98      0.47 o 
   8   1   7        0.00        0.45      0.74 o 
   9   1   7      107.51      108.57      1.30 o 
  10   1   7       68.70       65.91      1.65 o 
  11   1   7      116.83      117.28      3.23 o 
  12   1   7       18.79       18.74      0.89 o 
 -14   2   7        8.74        9.68      0.95 o 
 -13   2   7        5.04        6.01      0.88 o 
 -12   2   7        0.01        0.40      0.89 o 
 -11   2   7       23.72       22.07      0.86 o 
 -10   2   7       80.31       82.12      2.10 o 
  -9   2   7      251.59      252.26      3.25 o 
  -8   2   7       25.65       23.48      0.70 o 
  -7   2   7       28.17       29.78      2.95 o 
  -6   2   7        0.85        2.27      0.73 o 
  -5   2   7      144.21      153.20     14.07 o 
  -4   2   7      193.17      171.56      4.53 o 
  -3   2   7      106.66       96.64      1.09 o 
  -2   2   7      118.59      110.72      1.60 o 
  -1   2   7       25.70       27.97      0.91 o 
   0   2   7      947.92      850.83      1.83 o 
   1   2   7      855.39      913.47      7.90 o 
   2   2   7       37.20       37.05      1.22 o 
   3   2   7      134.32      142.43      2.38 o 
   4   2   7      567.28      542.23      4.34 o 
   5   2   7      708.67      691.47      1.82 o 
   6   2   7      265.58      266.60      3.29 o 
   7   2   7       12.77       14.55      1.07 o 
   8   2   7       16.62       16.37      0.53 o 
   9   2   7        6.02        6.00      0.52 o 
  10   2   7       66.22       70.12      1.81 o 
  11   2   7       43.13       44.04      1.66 o 
  12   2   7        2.83        2.26      0.49 o 
 -13   3   7        6.45       10.20      1.27 o 
 -12   3   7        1.40        2.40      0.85 o 
 -11   3   7        4.78        4.19      0.68 o 
 -10   3   7       25.59       29.41      0.88 o 
  -9   3   7       24.64       27.38      0.77 o 
  -8   3   7      178.19      179.74      1.54 o 
  -7   3   7        0.00        0.61      0.54 o 
  -6   3   7      598.44      578.81      5.27 o 
  -5   3   7      409.69      418.95     11.29 o 
  -4   3   7       19.80       14.41      0.89 o 
  -3   3   7      156.86      148.10      2.07 o 
  -2   3   7       64.06       53.19      0.94 o 
  -1   3   7       26.58       31.41      0.96 o 
   0   3   7      190.27      206.15      2.31 o 
   1   3   7       61.28       63.79      1.50 o 
   2   3   7        0.16        1.05      0.54 o 
   3   3   7       24.91       26.32      0.77 o 
   4   3   7       92.02       84.19      0.76 o 
   5   3   7      294.67      277.72      1.03 o 
   6   3   7       26.93       27.25      0.59 o 
   7   3   7       15.97       16.04      0.58 o 
   8   3   7      152.27      155.04      1.06 o 
   9   3   7       55.56       56.39      1.53 o 
  10   3   7        7.54        8.91      0.82 o 
  11   3   7        0.03        0.40      0.86 o 
 -13   4   7        1.36        3.99      1.28 o 
 -12   4   7       80.37       88.26      2.43 o 
 -11   4   7       51.79       50.43      2.56 o 
 -10   4   7        0.32        0.99      0.77 o 
  -9   4   7       47.23       50.09      1.79 o 
  -8   4   7       16.13       15.17      0.63 o 
  -7   4   7        1.12        0.08      0.72 o 
  -6   4   7       94.63       94.83      2.41 o 
  -5   4   7      117.45      107.70      3.40 o 
  -4   4   7       21.25       20.21      0.69 o 
  -3   4   7      186.27      184.35      3.16 o 
  -2   4   7        4.06        5.40      0.65 o 
  -1   4   7        5.07        3.89      0.64 o 
   0   4   7       21.35       24.20      1.82 o 
   1   4   7      522.46      509.12      1.37 o 
   2   4   7       59.20       59.38      2.70 o 
   3   4   7       15.33       15.05      0.96 o 
   4   4   7      250.29      255.63      4.29 o 
   5   4   7      298.34      291.53      5.59 o 
   6   4   7       21.59       18.27      0.67 o 
   7   4   7        0.17        1.78      0.53 o 
   8   4   7        2.35        4.12      0.56 o 
   9   4   7       54.65       58.41      0.66 o 
  10   4   7       21.03       22.09      0.67 o 
  11   4   7       10.03        9.89      0.77 o 
 -12   5   7       18.42       19.35      1.01 o 
 -11   5   7        4.00        5.04      0.87 o 
 -10   5   7        2.97        4.10      1.18 o 
  -9   5   7        0.03       -0.76      1.11 o 
  -8   5   7       53.87       53.95      0.97 o 
  -7   5   7        2.37        2.88      0.66 o 
  -6   5   7       95.44       94.12      1.44 o 
  -5   5   7       87.81       80.66      1.07 o 
  -4   5   7        4.78        5.14      0.79 o 
  -3   5   7      495.63      473.21      1.67 o 
  -2   5   7        0.15       -0.56      0.56 o 
  -1   5   7        0.02        0.03      1.40 o 
   0   5   7      231.19      225.12      1.92 o 
   1   5   7        1.84        3.93      0.50 o 
   2   5   7      140.14      135.96      0.87 o 
   3   5   7      245.79      233.35      3.30 o 
   4   5   7      129.50      126.35      1.11 o 
   5   5   7        3.23        4.62      0.52 o 
   6   5   7        0.09       -0.33      0.56 o 
   7   5   7        1.18        1.92      0.60 o 
   8   5   7       54.58       55.98      1.16 o 
   9   5   7       91.47       94.39      3.32 o 
  10   5   7        0.64        0.72      0.73 o 
 -11   6   7        3.26        3.27      1.25 o 
 -10   6   7        2.64        3.16      0.87 o 
  -9   6   7       62.18       63.37      1.35 o 
  -8   6   7        0.01       -0.83      0.83 o 
  -7   6   7      189.82      191.63      1.63 o 
  -6   6   7      106.00       99.29      1.15 o 
  -5   6   7        3.85        3.88      0.89 o 
  -4   6   7       24.58       25.20      0.73 o 
  -3   6   7        4.68        4.06      0.66 o 
  -2   6   7      144.00      131.10      2.49 o 
  -1   6   7       15.60       14.66      1.20 o 
   0   6   7      100.82       97.04      2.09 o 
   1   6   7       15.98       15.64      0.49 o 
   2   6   7        9.67       11.83      0.58 o 
   3   6   7       39.18       37.57      0.79 o 
   4   6   7      275.39      268.94      6.10 o 
   5   6   7       10.70       10.31      0.96 o 
   6   6   7       21.38       20.81      1.11 o 
   7   6   7       12.11       13.54      0.70 o 
   8   6   7       62.99       70.32      0.76 o 
   9   6   7       27.19       25.47      1.63 o 
 -10   7   7        0.11       -1.22      1.25 o 
  -9   7   7       31.22       39.99      1.32 o 
  -8   7   7       32.23       32.90      1.29 o 
  -7   7   7       15.16       16.95      1.18 o 
  -6   7   7        4.32        3.13      1.15 o 
  -5   7   7        2.52        2.85      1.11 o 
  -4   7   7       44.37       46.29      1.02 o 
  -3   7   7       48.79       51.40      0.95 o 
  -2   7   7        0.00       -0.43      0.64 o 
  -1   7   7       34.69       34.76      0.85 o 
   0   7   7        2.40        3.33      0.53 o 
   1   7   7       48.16       45.35      0.76 o 
   2   7   7      107.42      106.63      0.74 o 
   3   7   7       10.84       10.72      0.52 o 
   4   7   7       58.76       61.18      1.07 o 
   5   7   7       87.40       84.26      1.67 o 
   6   7   7       60.75       57.75      1.64 o 
   7   7   7        7.54        9.34      0.73 o 
   8   7   7       41.63       43.97      1.74 o 
  -9   8   7       47.21       38.21      1.08 o 
  -8   8   7        5.60        5.14      0.87 o 
  -7   8   7        0.03       -0.07      1.18 o 
  -6   8   7       28.06       29.39      0.97 o 
  -5   8   7        0.03        3.06      1.15 o 
  -4   8   7      127.33      130.77      3.96 o 
  -3   8   7       47.79       45.60      1.15 o 
  -2   8   7        0.61        0.16      0.58 o 
  -1   8   7      185.74      190.72      3.80 o 
   0   8   7      205.62      209.22      6.53 o 
   1   8   7       20.50       19.95      0.77 o 
   2   8   7        0.02        0.04      1.27 o 
   3   8   7      228.57      231.22      4.67 o 
   4   8   7       55.38       49.94      1.60 o 
   5   8   7       41.67       43.79      1.30 o 
   6   8   7        7.47        8.29      0.63 o 
   7   8   7        7.54        8.24      0.66 o 
  -7   9   7       70.55       69.83      1.53 o 
  -6   9   7       26.30       23.66      1.32 o 
  -5   9   7       20.94       18.79      1.32 o 
  -4   9   7        2.45        3.58      1.25 o 
  -3   9   7       51.44       57.31      1.32 o 
  -2   9   7        0.01       -0.30      0.79 o 
  -1   9   7       31.10       30.89      0.80 o 
   0   9   7       45.27       46.09      1.03 o 
   1   9   7       17.95       19.67      0.65 o 
   2   9   7        3.73        4.05      0.72 o 
   3   9   7       44.46       42.77      1.34 o 
   4   9   7       21.34       18.11      0.87 o 
   5   9   7       22.06       17.61      1.21 o 
  -3  10   7        2.39        3.93      1.29 o 
  -2  10   7        3.98        4.82      0.78 o 
  -1  10   7       99.28       97.06      2.62 o 
   0  10   7       63.01       54.97      1.86 o 
   1  10   7        0.41        1.09      0.66 o 
 -14   0   8       11.54       15.18      1.29 o 
 -12   0   8       19.49       20.57      1.22 o 
 -10   0   8      160.36      161.40      1.63 o 
  -8   0   8        7.02        9.62      1.11 o 
  -6   0   8       27.91       37.31      1.25 o 
  -2   0   8       93.00       83.58      1.18 o 
   0   0   8      956.46      999.96      3.09 o 
   2   0   8       85.56       70.97      0.96 o 
   4   0   8      109.70      126.13      1.13 o 
   6   0   8      544.26      526.95      2.54 o 
   8   0   8      344.91      354.43      7.33 o 
  10   0   8        0.02        1.60      3.11 o 
 -14   1   8       40.89       40.27      1.32 o 
 -13   1   8        1.17        1.44      1.30 o 
 -12   1   8        1.38        3.32      0.84 o 
 -11   1   8       18.41       17.23      0.85 o 
 -10   1   8        7.47        5.98      0.76 o 
  -9   1   8       84.77       91.94      2.47 o 
  -8   1   8        9.59        9.20      0.69 o 
  -7   1   8       17.68       17.40      1.35 o 
  -6   1   8       56.47       45.24      1.58 o 
  -5   1   8      367.14      377.03      1.95 o 
  -4   1   8       10.53       10.63      0.87 o 
  -3   1   8       28.28       24.35      0.94 o 
  -2   1   8       79.04       74.86      1.42 o 
  -1   1   8     1395.62     1399.96     23.43 o 
   0   1   8      788.05      787.02      8.30 o 
   1   1   8      364.65      386.76      1.74 o 
   2   1   8      838.18      845.90      5.39 o 
   3   1   8      216.46      185.59      1.80 o 
   4   1   8       25.15       22.15      0.70 o 
   5   1   8      208.49      192.62      1.28 o 
   6   1   8      113.19      114.24      1.62 o 
   7   1   8        0.99        1.40      0.46 o 
   8   1   8        7.88        9.11      0.56 o 
   9   1   8        2.14        2.85      1.02 o 
  10   1   8       13.76       12.44      0.52 o 
  11   1   8        0.12        0.63      0.83 o 
 -14   2   8        3.76        3.44      1.22 o 
 -13   2   8       51.43       49.05      1.82 o 
 -12   2   8        1.05        2.41      0.84 o 
 -11   2   8       27.48       29.01      1.04 o 
 -10   2   8       66.17       72.27      1.34 o 
  -9   2   8       33.36       34.00      0.87 o 
  -8   2   8       19.69       25.29      0.87 o 
  -7   2   8       43.49       49.61      0.88 o 
  -6   2   8      107.20       90.71      0.82 o 
  -5   2   8       11.15        5.47      0.92 o 
  -4   2   8      544.42      514.76      8.72 o 
  -3   2   8       93.89       89.73      1.49 o 
  -2   2   8       86.97       97.45      1.49 o 
  -1   2   8      411.16      401.06      1.65 o 
   0   2   8       75.02       58.63      1.48 o 
   1   2   8        2.72        0.26      0.49 o 
   2   2   8       46.67       44.28      1.35 o 
   3   2   8       50.61       50.47      1.59 o 
   4   2   8       11.65       13.95      0.95 o 
   5   2   8      395.21      361.64      4.90 o 
   6   2   8        3.34        5.54      0.61 o 
   7   2   8       21.65       23.19      0.67 o 
   8   2   8       46.64       48.81      0.75 o 
   9   2   8        2.42        3.88      0.59 o 
  10   2   8       19.96       22.34      0.61 o 
  11   2   8        2.59        2.06      0.64 o 
 -13   3   8        0.09       -0.98      0.98 o 
 -12   3   8        3.30        5.64      1.74 o 
 -11   3   8        4.58        6.41      0.72 o 
 -10   3   8      102.85      100.20      1.14 o 
  -9   3   8       47.41       43.16      0.96 o 
  -8   3   8       55.93       62.84      1.06 o 
  -7   3   8      160.74      157.02      1.87 o 
  -6   3   8       14.30       13.23      1.10 o 
  -5   3   8      101.76       98.09      1.72 o 
  -4   3   8        1.01        1.81      1.27 o 
  -3   3   8       62.85       59.76      3.21 o 
  -2   3   8        6.24        2.01      1.18 o 
  -1   3   8       45.61       46.87      0.82 o 
   0   3   8        1.57        1.56      0.70 o 
   1   3   8       94.28      110.97      2.52 o 
   2   3   8       88.88       80.67      1.28 o 
   3   3   8       65.08       49.10      0.95 o 
   4   3   8      109.98       96.60      2.47 o 
   5   3   8        5.90        5.06      0.77 o 
   6   3   8       12.01       11.65      0.51 o 
   7   3   8        0.74        2.40      1.24 o 
   8   3   8       16.77       18.12      1.98 o 
   9   3   8       19.81       19.93      0.65 o 
  10   3   8        4.64        4.32      0.73 o 
  11   3   8        6.71        5.12      0.99 o 
 -13   4   8       10.15        9.59      0.95 o 
 -12   4   8       21.56       22.38      1.10 o 
 -11   4   8        7.45        8.00      0.81 o 
 -10   4   8        6.21        6.27      0.75 o 
  -9   4   8        1.82        3.03      0.63 o 
  -8   4   8       28.81       29.41      0.89 o 
  -7   4   8        0.61        0.59      0.55 o 
  -6   4   8      118.01      119.89      4.58 o 
  -5   4   8        2.94        3.15      1.11 o 
  -4   4   8       41.12       50.57      2.92 o 
  -3   4   8      154.73      142.42      1.04 o 
  -2   4   8       38.07       35.81      0.65 o 
  -1   4   8       32.87       30.78      1.07 o 
   0   4   8       59.70       54.24      0.83 o 
   1   4   8        1.18        2.23      1.64 o 
   2   4   8      153.55      159.00      1.08 o 
   3   4   8       43.58       39.14      0.75 o 
   4   4   8      260.41      249.93      4.11 o 
   5   4   8       40.82       44.77      0.74 o 
   6   4   8        5.56        8.27      0.65 o 
   7   4   8       12.98       15.63      0.57 o 
   8   4   8       39.57       45.11      0.69 o 
   9   4   8       12.57       12.72      1.13 o 
  10   4   8        0.00       -0.19      0.82 o 
 -12   5   8       87.90       83.79      1.25 o 
 -11   5   8        0.02       -1.22      1.22 o 
 -10   5   8      124.26      129.30      1.53 o 
  -9   5   8        2.78        7.61      1.15 o 
  -8   5   8       37.67       36.30      1.19 o 
  -7   5   8        8.23       10.17      1.71 o 
  -6   5   8       18.45       15.91      0.73 o 
  -5   5   8      205.12      199.24     13.44 o 
  -4   5   8        0.04        1.78      0.77 o 
  -3   5   8       56.66       56.22      1.08 o 
  -2   5   8      152.66      147.70      1.58 o 
  -1   5   8      365.51      345.81      1.24 o 
   0   5   8       20.80       19.67      0.56 o 
   1   5   8       28.36       27.94      0.61 o 
   2   5   8       86.86       75.15      0.73 o 
   3   5   8       31.01       29.89      1.77 o 
   4   5   8       85.18       81.26      0.74 o 
   5   5   8        9.64       11.19      0.54 o 
   6   5   8       56.84       55.15      0.82 o 
   7   5   8       23.42       25.11      0.72 o 
   8   5   8       18.24       17.23      0.63 o 
   9   5   8        7.47        7.87      0.64 o 
  10   5   8        0.09        2.71      1.29 o 
 -11   6   8       55.12       61.42      1.42 o 
 -10   6   8       32.78       33.18      1.01 o 
  -9   6   8       21.15       18.83      1.25 o 
  -8   6   8        0.00       -0.17      0.83 o 
  -7   6   8       50.63       54.51      1.25 o 
  -6   6   8       51.45       55.92      1.49 o 
  -5   6   8       40.63       45.12      0.99 o 
  -4   6   8      365.12      372.21      3.67 o 
  -3   6   8       32.59       27.11      0.72 o 
  -2   6   8       93.77       88.80      1.77 o 
  -1   6   8       14.47       16.08      0.80 o 
   0   6   8        6.05        6.69      0.65 o 
   1   6   8      155.22      155.68      1.42 o 
   2   6   8       36.54       32.88      0.87 o 
   3   6   8        6.96        5.38      0.52 o 
   4   6   8        4.05        4.99      0.81 o 
   5   6   8       64.60       67.09      2.87 o 
   6   6   8       12.34       13.43      0.78 o 
   7   6   8       23.40       23.06      1.58 o 
   8   6   8       25.11       25.50      1.56 o 
   9   6   8       23.05       21.24      1.25 o 
 -10   7   8       29.99       32.00      1.04 o 
  -9   7   8        4.39        5.77      0.90 o 
  -8   7   8        1.29        1.56      1.22 o 
  -7   7   8        0.07        1.98      1.15 o 
  -6   7   8        0.45       -0.10      1.18 o 
  -5   7   8       27.02       25.65      1.08 o 
  -4   7   8       27.66       27.57      0.78 o 
  -3   7   8       32.96       34.09      0.80 o 
  -2   7   8        2.55        2.80      0.56 o 
  -1   7   8       23.83       23.08      1.45 o 
   0   7   8       62.63       66.68      0.98 o 
   1   7   8        2.28        0.69      0.64 o 
   2   7   8       28.94       28.08      0.88 o 
   3   7   8       22.44       21.74      0.62 o 
   4   7   8        2.17        2.58      0.48 o 
   5   7   8      121.70      121.65      2.93 o 
   6   7   8        1.04        1.25      0.57 o 
   7   7   8       63.51       65.28      1.47 o 
  -8   8   8       12.02       16.08      1.29 o 
  -7   8   8        4.14        6.70      1.22 o 
  -6   8   8       24.10       25.92      0.97 o 
  -5   8   8        3.95        5.35      1.18 o 
  -4   8   8        3.78        3.29      1.13 o 
  -3   8   8       14.99       14.48      0.89 o 
  -2   8   8        1.33        0.65      0.68 o 
  -1   8   8       32.17       34.69      0.77 o 
   0   8   8        0.03        0.84      0.78 o 
   1   8   8       43.06       40.30      0.80 o 
   2   8   8       12.80       13.55      0.80 o 
   3   8   8        0.80        0.79      0.50 o 
   4   8   8       26.16       22.70      0.64 o 
   5   8   8        0.28        2.44      1.15 o 
   6   8   8        0.14        0.81      0.59 o 
  -6   9   8        8.39        7.47      0.94 o 
  -5   9   8       11.48       10.73      1.32 o 
  -4   9   8        0.28        2.82      1.58 o 
  -3   9   8       50.35       58.21      1.13 o 
  -2   9   8       11.33       14.21      0.82 o 
  -1   9   8        0.90        0.68      0.72 o 
   0   9   8        0.62        1.61      0.92 o 
   1   9   8       25.13       27.50      0.84 o 
   2   9   8       12.34       12.40      0.75 o 
   3   9   8       43.34       41.58      1.45 o 
   4   9   8        0.67        1.27      0.73 o 
 -13   0   9       57.16       64.76      1.42 o 
 -11   0   9       62.26       60.59      1.08 o 
  -9   0   9        4.64        5.45      1.08 o 
  -7   0   9      391.97      305.57      1.98 o 
  -3   0   9      592.38      617.61      2.54 o 
  -1   0   9      156.15      149.87      1.60 o 
   1   0   9      428.78      438.11      2.01 o 
   3   0   9       47.75       53.59      0.88 o 
   5   0   9        0.96        2.28      0.56 o 
   7   0   9       11.17       14.50      0.81 o 
   9   0   9        2.55        4.36      2.03 o 
  11   0   9       49.02       58.46      4.90 o 
 -14   1   9        5.61        8.29      2.80 o 
 -13   1   9       20.81       19.73      2.80 o 
 -12   1   9       37.97       39.19      1.22 o 
 -11   1   9       13.04       11.60      0.61 o 
 -10   1   9       34.70       34.66      0.76 o 
  -9   1   9       45.66       46.27      1.60 o 
  -8   1   9      416.20      385.05      3.39 o 
  -7   1   9       41.28       35.04      0.87 o 
  -6   1   9      322.48      296.75     17.61 o 
  -5   1   9       30.94       32.78      1.72 o 
  -4   1   9        4.79        8.79      1.15 o 
  -3   1   9        9.82        8.02      0.87 o 
  -2   1   9        8.40        7.69      0.80 o 
  -1   1   9       14.74       14.08      0.61 o 
   0   1   9      430.27      426.74     14.19 o 
   1   1   9       88.61       88.24      0.93 o 
   2   1   9       29.36       27.14      1.58 o 
   3   1   9       28.45       24.66      0.60 o 
   4   1   9      134.94      125.10      2.07 o 
   5   1   9      425.41      409.50      3.18 o 
   6   1   9      129.98      130.65      1.99 o 
   7   1   9      169.05      160.57      1.27 o 
   8   1   9       49.08       46.81      0.85 o 
   9   1   9        0.00       -0.59      0.59 o 
  10   1   9       49.13       49.38      2.69 o 
  11   1   9        0.14        1.71      0.64 o 
 -13   2   9        0.00        0.89      1.82 o 
 -12   2   9       31.85       34.67      2.59 o 
 -11   2   9       53.01       61.99      3.86 o 
 -10   2   9        7.30        7.72      0.80 o 
  -9   2   9      111.31      108.66      4.22 o 
  -8   2   9       51.56       50.68      0.71 o 
  -7   2   9      123.24      135.09      0.87 o 
  -6   2   9       90.40       69.98      0.73 o 
  -5   2   9       34.59       37.21      1.25 o 
  -4   2   9      167.95      164.08      1.09 o 
  -3   2   9       80.10       94.70      1.49 o 
  -2   2   9      774.58      762.89      2.92 o 
  -1   2   9       24.69       24.06      1.68 o 
   0   2   9        3.86        2.15      0.97 o 
   1   2   9      506.21      506.76      7.04 o 
   2   2   9      412.82      424.04      6.53 o 
   3   2   9       21.17       16.15      0.68 o 
   4   2   9      135.62      131.79      1.49 o 
   5   2   9        2.19        2.94      1.26 o 
   6   2   9       63.02       67.99      0.52 o 
   7   2   9        7.80        9.75      1.29 o 
   8   2   9       39.29       43.43      0.99 o 
   9   2   9       74.22       77.24      2.06 o 
  10   2   9        1.14        1.45      0.68 o 
 -13   3   9        0.21        1.76      1.11 o 
 -12   3   9       16.06       17.83      2.25 o 
 -11   3   9        1.99        2.87      1.55 o 
 -10   3   9        7.54        7.50      0.71 o 
  -9   3   9       11.03       10.60      0.87 o 
  -8   3   9        2.34        4.09      0.63 o 
  -7   3   9      295.66      271.47      5.98 o 
  -6   3   9      488.80      447.49      9.94 o 
  -5   3   9       66.69       70.27      4.41 o 
  -4   3   9       97.39       93.58      1.30 o 
  -3   3   9       18.48       18.22      0.82 o 
  -2   3   9      603.46      562.58      2.57 o 
  -1   3   9       70.86       63.86      0.82 o 
   0   3   9       92.32       94.76      1.93 o 
   1   3   9       50.19       45.24      1.22 o 
   2   3   9      307.12      287.68      1.09 o 
   3   3   9        0.25        1.31      0.54 o 
   4   3   9        0.08        2.80      0.79 o 
   5   3   9       11.82       14.36      0.58 o 
   6   3   9        1.89        2.19      0.54 o 
   7   3   9        0.01       -0.04      0.63 o 
   8   3   9       30.23       31.49      0.67 o 
   9   3   9        0.18        0.74      0.58 o 
  10   3   9        8.80        9.92      0.98 o 
 -13   4   9        0.28       -0.52      1.63 o 
 -12   4   9        8.77       11.55      1.72 o 
 -11   4   9        7.67       12.02      0.80 o 
 -10   4   9       18.75       18.55      1.42 o 
  -9   4   9       85.26       80.59      1.96 o 
  -8   4   9       34.90       31.05      1.29 o 
  -7   4   9       44.04       45.97      0.69 o 
  -6   4   9      104.14       92.92      2.01 o 
  -5   4   9       24.37       26.95      0.71 o 
  -4   4   9      580.54      528.16      9.50 o 
  -3   4   9      807.27      754.60     13.65 o 
  -2   4   9       31.55       29.44      0.74 o 
  -1   4   9      777.84      731.33     10.63 o 
   0   4   9      816.27      749.69      7.89 o 
   1   4   9      107.51      107.49      2.69 o 
   2   4   9       13.60       13.92      0.74 o 
   3   4   9      234.08      224.79      1.18 o 
   4   4   9      143.92      142.23      0.90 o 
   5   4   9        3.97        4.76      0.76 o 
   6   4   9       28.53       26.99      1.33 o 
   7   4   9       20.29       20.37      0.69 o 
   8   4   9       52.20       55.37      0.93 o 
   9   4   9       20.72       19.38      1.71 o 
  10   4   9        1.85        4.49      0.58 o 
 -12   5   9        8.98       10.01      1.32 o 
 -11   5   9       34.07       34.98      1.32 o 
 -10   5   9       60.74       61.65      3.75 o 
  -9   5   9       56.51       54.84      1.34 o 
  -8   5   9        8.76        7.64      0.63 o 
  -7   5   9      475.73      473.94     14.97 o 
  -6   5   9       89.78       86.69      0.89 o 
  -5   5   9      613.37      597.77     15.55 o 
  -4   5   9      135.57      118.67      2.85 o 
  -3   5   9       96.16       88.36      1.08 o 
  -2   5   9       80.95       74.90      1.50 o 
  -1   5   9      296.49      290.22      2.61 o 
   0   5   9        4.88        7.68      0.76 o 
   1   5   9       26.35       24.01      1.47 o 
   2   5   9      371.82      367.25      1.62 o 
   3   5   9        6.77        8.08      0.67 o 
   4   5   9        2.35        5.43      1.52 o 
   5   5   9        7.98        8.15      1.27 o 
   6   5   9       53.24       47.97      1.09 o 
   7   5   9        3.33        6.49      0.89 o 
   8   5   9       10.34       10.85      0.94 o 
   9   5   9        4.31        6.56      1.18 o 
 -11   6   9       20.94       16.50      0.97 o 
 -10   6   9       22.13       29.46      1.32 o 
  -9   6   9       91.74       97.62      1.22 o 
  -8   6   9       80.24       85.08      1.39 o 
  -7   6   9       37.19       37.16      2.22 o 
  -6   6   9        0.90        1.25      0.70 o 
  -5   6   9       50.27       55.08      1.03 o 
  -4   6   9      106.47      102.39      0.96 o 
  -3   6   9      108.24       96.38      1.93 o 
  -2   6   9      141.48      145.77      1.59 o 
  -1   6   9      233.18      229.06      1.70 o 
   0   6   9        4.52        4.49      0.49 o 
   1   6   9      356.39      344.04      2.67 o 
   2   6   9      125.36      124.25      1.80 o 
   3   6   9       52.50       57.29      1.79 o 
   4   6   9        0.61       -0.02      0.87 o 
   5   6   9        8.24       11.14      1.45 o 
   6   6   9        3.70        3.91      0.71 o 
   7   6   9       17.43       16.71      1.22 o 
   8   6   9        2.00        3.39      0.74 o 
 -10   7   9        0.41        1.42      1.32 o 
  -9   7   9        6.00        3.44      1.25 o 
  -8   7   9      142.20      133.44      1.35 o 
  -7   7   9       46.61       45.16      1.04 o 
  -6   7   9       86.44       83.19      2.79 o 
  -5   7   9       19.68       17.59      0.94 o 
  -4   7   9       57.15       56.53      0.98 o 
  -3   7   9        7.41        5.83      1.72 o 
  -2   7   9       67.67       68.00      1.59 o 
  -1   7   9        1.52        2.91      0.65 o 
   0   7   9      187.24      193.90      2.45 o 
   1   7   9       63.38       54.90      1.27 o 
   2   7   9        1.83        1.38      0.64 o 
   3   7   9       72.91       66.55      0.72 o 
   4   7   9       25.82       24.82      0.78 o 
   5   7   9       64.95       62.46      0.83 o 
   6   7   9       32.52       31.76      0.64 o 
   7   7   9       39.38       40.35      1.64 o 
  -8   8   9        0.48        0.35      0.90 o 
  -7   8   9        7.03        7.54      1.29 o 
  -6   8   9        7.74       11.53      1.25 o 
  -5   8   9       10.69        8.71      1.85 o 
  -4   8   9       38.94       38.52      2.52 o 
  -3   8   9        0.50        1.24      0.85 o 
  -2   8   9       10.94       11.20      0.62 o 
  -1   8   9        3.84        7.16      0.76 o 
   0   8   9        9.20       10.35      1.31 o 
   1   8   9        7.56        7.32      0.99 o 
   2   8   9        0.13        0.28      0.60 o 
   3   8   9      117.35      120.52      2.08 o 
   4   8   9       51.24       47.56      0.82 o 
   5   8   9        1.13        1.82      0.68 o 
  -5   9   9       16.53       14.00      0.97 o 
  -4   9   9        0.20       -0.08      1.03 o 
  -3   9   9        1.16        2.92      0.98 o 
  -2   9   9       32.01       33.28      0.99 o 
  -1   9   9      102.30       95.70      1.33 o 
   0   9   9       23.28       20.09      0.68 o 
   1   9   9        3.70        4.31      0.59 o 
   2   9   9        1.06        3.12      1.14 o 
 -12   0  10       66.23       74.59      1.46 o 
 -10   0  10       30.16       29.32      1.22 o 
  -8   0  10       12.95       22.23      1.15 o 
  -6   0  10      114.49      103.32      1.42 o 
  -4   0  10      528.04      559.14      2.26 o 
  -2   0  10     1742.29     1660.68      3.79 o 
   0   0  10      241.68      225.08      1.74 o 
   2   0  10        2.96       13.10      0.83 o 
   4   0  10      610.55      555.92     13.39 o 
   6   0  10       34.83       32.96      1.08 o 
   8   0  10       55.12       58.83      0.82 o 
  10   0  10       44.23       40.41      1.88 o 
 -13   1  10       71.98       73.65      5.33 o 
 -12   1  10       61.54       69.90      1.79 o 
 -11   1  10        7.40        5.96      0.68 o 
 -10   1  10      150.99      151.34      4.86 o 
  -9   1  10        8.03        7.11      1.41 o 
  -8   1  10      362.22      350.49      3.86 o 
  -7   1  10      654.23      580.41      4.00 o 
  -6   1  10        0.58        1.17      1.20 o 
  -5   1  10      131.25      129.81      1.07 o 
  -4   1  10       62.00       63.09      1.08 o 
  -3   1  10      811.57      750.98      1.82 o 
  -2   1  10      218.62      220.95      1.16 o 
  -1   1  10       10.66       11.01      0.82 o 
   0   1  10       37.31       37.00      1.18 o 
   1   1  10        1.66        3.95      1.10 o 
   2   1  10      223.06      188.46      3.19 o 
   3   1  10      101.83       78.80      0.72 o 
   4   1  10       32.59       26.84      0.60 o 
   5   1  10        0.23        1.09      0.74 o 
   6   1  10       16.32       21.42      1.44 o 
   7   1  10        7.11        9.41      0.47 o 
   8   1  10       84.70       91.80      1.28 o 
   9   1  10        4.38        4.56      1.27 o 
  10   1  10       18.19       15.63      0.52 o 
 -13   2  10        0.62        1.25      0.91 o 
 -12   2  10        0.05        1.10      0.85 o 
 -11   2  10        0.45        0.61      2.03 o 
 -10   2  10        0.20       -0.08      1.56 o 
  -9   2  10       11.55       10.97      2.61 o 
  -8   2  10      471.50      436.95      2.41 o 
  -7   2  10        0.33        1.75      0.47 o 
  -6   2  10        1.21       -0.15      0.71 o 
  -5   2  10       43.04       28.29      1.35 o 
  -4   2  10      953.81      894.13     13.43 o 
  -3   2  10     1008.24     1000.76      3.06 o 
  -2   2  10       30.71       33.69      0.90 o 
  -1   2  10      963.16      923.71     11.85 o 
   0   2  10       40.74       41.88      0.63 o 
   1   2  10      320.07      270.14      3.45 o 
   2   2  10        6.53        4.19      1.53 o 
   3   2  10       97.89       85.26      1.48 o 
   4   2  10        0.80        1.31      0.61 o 
   5   2  10      119.80      112.93      1.98 o 
   6   2  10       53.70       54.94      2.00 o 
   7   2  10      112.72      120.66      2.86 o 
   8   2  10        0.07        1.63      0.67 o 
   9   2  10        2.20        1.75      0.91 o 
  10   2  10       22.41       20.26      0.79 o 
 -13   3  10        7.85        6.07      1.11 o 
 -12   3  10       15.37       17.00      0.71 o 
 -11   3  10       18.59       21.75      0.78 o 
 -10   3  10       17.77       16.49      1.01 o 
  -9   3  10      163.37      161.46      1.41 o 
  -8   3  10       22.93       22.96      1.16 o 
  -7   3  10       44.61       46.78      1.09 o 
  -6   3  10      174.20      156.15      3.93 o 
  -5   3  10       99.24      109.59      2.34 o 
  -4   3  10      478.25      447.82      4.19 o 
  -3   3  10       50.48       47.78      0.78 o 
  -2   3  10      317.60      307.17      2.01 o 
  -1   3  10        0.59        1.98      0.62 o 
   0   3  10      159.77      154.23      1.24 o 
   1   3  10       54.16       64.06      0.86 o 
   2   3  10        0.08        1.47      0.62 o 
   3   3  10       80.41       71.63      1.56 o 
   4   3  10       15.07       15.26      1.15 o 
   5   3  10      164.49      163.83      3.06 o 
   6   3  10        0.31        1.02      1.63 o 
   7   3  10        0.00        0.74      1.02 o 
   8   3  10       12.72       14.38      1.00 o 
   9   3  10       64.72       64.47      3.35 o 
 -12   4  10        9.67        9.04      1.78 o 
 -11   4  10        0.91        2.21      0.66 o 
 -10   4  10       29.26       32.16      0.72 o 
  -9   4  10       47.23       53.60      2.35 o 
  -8   4  10        1.17        0.52      0.57 o 
  -7   4  10        0.60        0.45      0.79 o 
  -6   4  10       13.72       16.83      1.25 o 
  -5   4  10       62.01       54.18      0.90 o 
  -4   4  10       95.41       99.18      2.10 o 
  -3   4  10       14.30       15.79      1.22 o 
  -2   4  10      470.27      447.04      1.82 o 
  -1   4  10       24.69       26.15      0.61 o 
   0   4  10       84.75       97.53      1.44 o 
   1   4  10       85.22       82.90      1.23 o 
   2   4  10      588.95      585.86      5.94 o 
   3   4  10        7.07        6.74      0.88 o 
   4   4  10      136.85      127.99      0.80 o 
   5   4  10       16.39       18.83      0.55 o 
   6   4  10      153.59      164.14      4.71 o 
   7   4  10        0.00       -0.16      2.29 o 
   8   4  10        7.55       10.17      2.12 o 
   9   4  10        4.58        7.47      1.09 o 
 -11   5  10        0.42        0.63      1.22 o 
 -10   5  10       17.29       18.59      0.89 o 
  -9   5  10      192.86      206.29      4.70 o 
  -8   5  10       72.42       80.09      1.91 o 
  -7   5  10        5.68        6.23      0.65 o 
  -6   5  10        0.51        0.60      1.88 o 
  -5   5  10      148.61      153.93      1.32 o 
  -4   5  10        1.74        1.36      1.60 o 
  -3   5  10        3.59        5.18      0.78 o 
  -2   5  10      178.12      170.65      1.18 o 
  -1   5  10       40.62       36.53      2.40 o 
   0   5  10      209.67      199.70      0.86 o 
   1   5  10       60.06       61.47      0.82 o 
   2   5  10       29.04       33.83      0.73 o 
   3   5  10        0.61        1.95      0.74 o 
   4   5  10       11.48        9.40      1.24 o 
   5   5  10       14.04       16.26      1.15 o 
   6   5  10        2.08        2.54      0.64 o 
   7   5  10        2.29        2.67      0.62 o 
   8   5  10        0.89        1.54      0.65 o 
 -10   6  10       13.74       12.19      1.32 o 
  -9   6  10        2.17        0.56      1.22 o 
  -8   6  10       30.04       32.45      1.07 o 
  -7   6  10      200.36      205.03      5.13 o 
  -6   6  10       22.18       22.38      1.35 o 
  -5   6  10      106.64      101.82      3.25 o 
  -4   6  10       13.98       11.89      0.83 o 
  -3   6  10      106.65      104.46      1.07 o 
  -2   6  10       10.57       12.80      1.65 o 
  -1   6  10        3.14        2.84      0.65 o 
   0   6  10        0.00        1.98      0.82 o 
   1   6  10        0.22        0.79      0.61 o 
   2   6  10       74.57       75.50      1.65 o 
   3   6  10       35.69       37.88      0.61 o 
   4   6  10        5.46        5.13      0.58 o 
   5   6  10       32.18       33.06      1.45 o 
   6   6  10       37.99       36.78      1.14 o 
   7   6  10       23.32       20.69      0.79 o 
  -9   7  10       12.68       12.44      0.97 o 
  -8   7  10      100.73      101.89      1.29 o 
  -7   7  10       15.07       19.80      1.25 o 
  -6   7  10        8.30        8.48      0.80 o 
  -5   7  10        1.30        0.18      0.93 o 
  -4   7  10       27.54       26.89      2.33 o 
  -3   7  10       20.30       17.37      0.87 o 
  -2   7  10        1.60        4.76      0.80 o 
  -1   7  10       29.84       29.24      0.85 o 
   0   7  10        3.83        2.23      0.62 o 
   1   7  10       85.66       78.38      1.04 o 
   2   7  10       41.66       36.74      0.64 o 
   3   7  10        3.47        2.52      0.63 o 
   4   7  10       74.68       78.61      0.71 o 
   5   7  10        5.80        7.35      1.49 o 
   6   7  10        1.80        1.45      0.65 o 
  -7   8  10        1.28        0.97      0.90 o 
  -6   8  10        1.96       -0.14      1.25 o 
  -5   8  10       17.52       20.69      1.04 o 
  -4   8  10       22.64       27.10      0.84 o 
  -3   8  10      100.58      103.18      1.24 o 
  -2   8  10        1.43        2.71      0.86 o 
  -1   8  10        4.78        6.27      0.76 o 
   0   8  10        6.39        7.73      0.50 o 
   1   8  10        6.26        9.01      0.81 o 
   2   8  10        1.23        1.61      0.56 o 
   3   8  10       12.46       12.25      0.66 o 
   4   8  10        0.00        0.18      0.60 o 
  -4   9  10        1.12        2.37      1.04 o 
  -3   9  10        0.25       -0.68      2.59 o 
  -2   9  10        9.18        8.04      0.93 o 
  -1   9  10       25.47       27.70      1.20 o 
   0   9  10        0.12       -0.18      0.59 o 
 -13   0  11       42.23       49.19      1.49 o 
 -11   0  11      123.57      127.25      1.53 o 
  -9   0  11        3.29        1.35      1.11 o 
  -7   0  11       31.32       21.23      1.15 o 
  -5   0  11        1.90        0.63      1.11 o 
  -3   0  11      728.45      690.18      2.43 o 
  -1   0  11       33.29       36.89      0.94 o 
   1   0  11        0.91        6.11      1.08 o 
   3   0  11      154.49      139.77      1.01 o 
   5   0  11        2.55        2.64      0.80 o 
   7   0  11        3.70        5.64      2.07 o 
   9   0  11        2.58        3.76      1.42 o 
 -13   1  11        7.40        6.11      0.78 o 
 -12   1  11      109.52      118.03      1.15 o 
 -11   1  11       16.77       16.86      1.82 o 
 -10   1  11        6.39        6.32      0.81 o 
  -9   1  11        2.76        1.59      1.09 o 
  -8   1  11       71.72       61.83      2.62 o 
  -7   1  11      355.61      320.77      3.31 o 
  -6   1  11       11.38        7.78      0.70 o 
  -5   1  11       69.88       70.84      0.90 o 
  -4   1  11      178.96      187.17      3.16 o 
  -3   1  11        4.14        5.22      0.77 o 
  -2   1  11      109.33       99.68      2.31 o 
  -1   1  11       19.78       19.30      2.94 o 
   0   1  11       15.09       14.89      0.58 o 
   1   1  11        0.44        1.20      0.64 o 
   2   1  11        1.60        3.61      2.06 o 
   3   1  11       26.85       20.67      1.08 o 
   4   1  11       73.75       59.70      0.67 o 
   5   1  11       72.09       67.35      1.53 o 
   6   1  11       23.16       21.65      0.61 o 
   7   1  11        6.53        6.48      0.47 o 
   8   1  11       10.27       14.06      0.82 o 
   9   1  11       37.24       41.32      0.65 o 
 -13   2  11      143.69      139.27      9.31 o 
 -12   2  11       14.52       18.14      0.93 o 
 -11   2  11        8.99        9.98      0.85 o 
 -10   2  11        4.60        6.78      0.66 o 
  -9   2  11       34.80       33.40      1.17 o 
  -8   2  11        6.76        8.26      0.80 o 
  -7   2  11      189.96      174.14      2.93 o 
  -6   2  11       47.19       52.31      0.92 o 
  -5   2  11      151.07      135.26      2.67 o 
  -4   2  11      235.16      227.86      1.81 o 
  -3   2  11      559.69      533.03      6.18 o 
  -2   2  11        0.08        0.64      0.64 o 
  -1   2  11      298.96      289.81     10.82 o 
   0   2  11       40.98       36.67      0.72 o 
   1   2  11       50.84       44.43      1.14 o 
   2   2  11       70.94       72.71      1.65 o 
   3   2  11       11.02       15.36      0.81 o 
   4   2  11        1.97        1.93      0.62 o 
   5   2  11      170.79      162.00      3.82 o 
   6   2  11        3.35        3.19      0.80 o 
   7   2  11       15.58       19.13      0.70 o 
   8   2  11        0.24        1.83      1.69 o 
   9   2  11       10.09        8.98      0.77 o 
 -12   3  11       40.99       39.81      1.15 o 
 -11   3  11       24.11       24.48      0.69 o 
 -10   3  11       81.77       86.95      0.88 o 
  -9   3  11       53.37       46.71      0.76 o 
  -8   3  11       31.68       28.37      1.49 o 
  -7   3  11        0.42        0.33      0.84 o 
  -6   3  11       97.71       90.87      0.87 o 
  -5   3  11      276.06      256.15      2.80 o 
  -4   3  11      130.37      144.14     10.68 o 
  -3   3  11       11.41       11.67      1.15 o 
  -2   3  11      213.65      201.48      4.31 o 
  -1   3  11        6.61        4.65      1.70 o 
   0   3  11       21.72       26.58      2.10 o 
   1   3  11      443.84      403.41      2.34 o 
   2   3  11        2.13        1.93      0.50 o 
   3   3  11        5.14        3.72      0.92 o 
   4   3  11        9.87       11.92      0.57 o 
   5   3  11       43.74       44.76      0.85 o 
   6   3  11       79.31       79.00      1.16 o 
   7   3  11        9.80       13.77      1.11 o 
   8   3  11       12.54       13.35      1.86 o 
   9   3  11        3.79        6.22      1.10 o 
 -12   4  11        5.13        3.43      0.82 o 
 -11   4  11       62.50       68.12      1.61 o 
 -10   4  11        3.11        3.41      1.13 o 
  -9   4  11        3.49        4.49      0.67 o 
  -8   4  11        1.10        3.74      0.55 o 
  -7   4  11       90.34       83.50      2.75 o 
  -6   4  11       78.96       81.71      2.76 o 
  -5   4  11      196.35      195.76      4.85 o 
  -4   4  11       46.58       42.75      0.88 o 
  -3   4  11        1.42        1.62      0.79 o 
  -2   4  11       26.19       24.45      0.87 o 
  -1   4  11       23.76       22.86      0.84 o 
   0   4  11      249.51      248.67      2.92 o 
   1   4  11       73.78       76.95      1.01 o 
   2   4  11       21.26       18.86      0.68 o 
   3   4  11        0.93        2.28      0.76 o 
   4   4  11        2.75        3.99      0.49 o 
   5   4  11       23.78       26.69      1.03 o 
   6   4  11        1.30        1.64      0.52 o 
   7   4  11       87.19       80.88      1.15 o 
   8   4  11        2.67        3.35      0.78 o 
 -11   5  11       23.63       19.15      1.05 o 
 -10   5  11        0.34        0.86      0.83 o 
  -9   5  11       79.07       82.24      2.30 o 
  -8   5  11        0.13        0.82      0.95 o 
  -7   5  11        0.00        4.28      2.58 o 
  -6   5  11        3.69        5.34      0.80 o 
  -5   5  11        8.37        7.16      0.77 o 
  -4   5  11       10.41       11.22      0.82 o 
  -3   5  11      233.18      218.38      1.17 o 
  -2   5  11        7.57        7.92      0.66 o 
  -1   5  11       53.68       53.19      0.65 o 
   0   5  11      108.06      108.18      0.74 o 
   1   5  11      106.73       99.40      1.96 o 
   2   5  11       56.58       55.61      1.50 o 
   3   5  11       23.74       24.13      1.09 o 
   4   5  11       44.51       41.64      1.39 o 
   5   5  11       10.59       12.62      0.70 o 
   6   5  11      125.64      117.78      3.28 o 
   7   5  11       16.90       17.20      2.81 o 
 -10   6  11        0.23        2.78      1.32 o 
  -9   6  11       31.13       33.68      1.07 o 
  -8   6  11        8.06        7.75      0.70 o 
  -7   6  11       14.34       14.80      0.74 o 
  -6   6  11      117.06      112.53      2.10 o 
  -5   6  11        2.96        5.35      1.25 o 
  -4   6  11        0.27        1.63      1.06 o 
  -3   6  11       48.92       43.80      0.94 o 
  -2   6  11        3.35        2.87      0.89 o 
  -1   6  11      104.78       91.78      1.43 o 
   0   6  11        2.28        2.36      0.39 o 
   1   6  11        2.17        4.18      0.75 o 
   2   6  11       60.82       61.08      1.21 o 
   3   6  11       30.46       31.96      0.75 o 
   4   6  11       17.19       16.13      0.64 o 
   5   6  11        3.34        5.02      0.95 o 
   6   6  11       21.35       20.38      0.69 o 
  -8   7  11        7.67        8.41      0.97 o 
  -7   7  11      143.45      149.45      5.00 o 
  -6   7  11       35.26       36.85      1.09 o 
  -5   7  11       30.18       27.12      1.58 o 
  -4   7  11       35.86       39.66      0.97 o 
  -3   7  11        7.59       10.53      0.89 o 
  -2   7  11      114.11      112.34      2.83 o 
  -1   7  11       45.28       45.10      0.75 o 
   0   7  11       18.55       16.94      0.69 o 
   1   7  11        5.51        3.80      0.75 o 
   2   7  11       52.47       48.82      0.63 o 
   3   7  11        0.41        2.00      0.55 o 
   4   7  11        6.85        6.21      0.58 o 
   5   7  11       12.86       10.19      0.61 o 
  -6   8  11        1.37        1.61      0.96 o 
  -5   8  11       41.36       47.65      2.24 o 
  -4   8  11       49.56       51.40      1.51 o 
  -3   8  11       35.43       32.51      0.98 o 
  -2   8  11        0.16        3.46      1.55 o 
  -1   8  11        0.62        0.55      0.88 o 
   0   8  11       18.94       18.57      1.13 o 
   1   8  11        8.42       11.73      0.97 o 
   2   8  11       31.56       32.59      0.84 o 
 -12   0  12        3.22        3.93      0.87 o 
 -10   0  12       23.16       25.29      1.22 o 
  -8   0  12       18.71       14.21      0.83 o 
  -6   0  12      146.95      147.60      1.16 o 
  -4   0  12      432.79      424.42      2.12 o 
  -2   0  12      402.01      397.81      2.05 o 
   0   0  12      175.01      147.75      1.29 o 
   2   0  12       11.96        5.49      1.08 o 
   4   0  12       31.81       23.28      1.18 o 
   6   0  12      162.81      162.54      1.82 o 
   8   0  12        1.69        1.32      0.85 o 
 -12   1  12        9.16       11.77      0.88 o 
 -11   1  12      112.31      114.13      0.95 o 
 -10   1  12       48.71       51.50      0.95 o 
  -9   1  12       98.98      100.34      3.16 o 
  -8   1  12      126.93      124.75      3.15 o 
  -7   1  12        3.55        3.05      0.78 o 
  -6   1  12        1.62        5.75      0.79 o 
  -5   1  12      159.58      143.00      2.78 o 
  -4   1  12      249.61      240.06      4.55 o 
  -3   1  12      422.93      413.98      4.81 o 
  -2   1  12      103.69      100.71      4.20 o 
  -1   1  12       50.80       41.09      3.46 o 
   0   1  12      150.51      155.72      5.12 o 
   1   1  12       16.20       16.45      1.88 o 
   2   1  12       96.94       85.78      1.51 o 
   3   1  12        8.89        6.58      1.12 o 
   4   1  12        3.69        5.42      0.94 o 
   5   1  12        0.45        3.77      0.49 o 
   6   1  12       44.00       46.97      0.67 o 
   7   1  12      137.19      146.01      2.57 o 
   8   1  12      122.66      115.59      1.60 o 
 -12   2  12       18.78       22.68      1.42 o 
 -11   2  12        3.33        2.34      0.55 o 
 -10   2  12       82.34       74.39      1.39 o 
  -9   2  12        2.99        3.52      0.84 o 
  -8   2  12       40.22       44.08      0.98 o 
  -7   2  12       54.00       54.28      0.78 o 
  -6   2  12       91.14       90.96      4.46 o 
  -5   2  12      132.24      136.10      2.24 o 
  -4   2  12      113.62      119.71      5.09 o 
  -3   2  12      182.74      170.41      2.61 o 
  -2   2  12      235.57      242.15      1.48 o 
  -1   2  12       11.71       10.93      1.02 o 
   0   2  12        0.15        0.84      0.80 o 
   1   2  12      119.66       92.16      0.99 o 
   2   2  12      143.65      132.86      1.02 o 
   3   2  12       12.06       15.27      0.96 o 
   4   2  12        7.39        8.28      0.49 o 
   5   2  12        1.69        3.15      0.68 o 
   6   2  12       22.49       25.43      0.59 o 
   7   2  12        1.18        0.35      1.39 o 
   8   2  12       30.62       29.87      1.64 o 
 -12   3  12        7.57        9.34      0.81 o 
 -11   3  12       19.24       21.97      0.76 o 
 -10   3  12       14.86       18.51      0.89 o 
  -9   3  12       78.16       73.53      0.83 o 
  -8   3  12       36.53       34.14      1.75 o 
  -7   3  12       44.93       48.54      1.59 o 
  -6   3  12       31.59       27.63      1.44 o 
  -5   3  12       49.79       51.44      1.51 o 
  -4   3  12      139.85      124.23      5.66 o 
  -3   3  12       62.39       64.25      0.78 o 
  -2   3  12        2.43        2.70      0.55 o 
  -1   3  12      230.75      232.85      4.00 o 
   0   3  12      166.30      150.51      1.72 o 
   1   3  12       22.07       23.29      0.72 o 
   2   3  12        0.01        1.59      0.49 o 
   3   3  12        2.35        3.51      0.49 o 
   4   3  12        0.00       -0.24      0.98 o 
   5   3  12       60.34       62.30      1.45 o 
   6   3  12        0.93        4.01      0.77 o 
   7   3  12        4.39        7.62      1.88 o 
   8   3  12        0.04       -0.06      0.64 o 
 -11   4  12        5.33        4.86      1.19 o 
 -10   4  12        0.41        0.69      0.75 o 
  -9   4  12        1.36        5.49      2.32 o 
  -8   4  12        5.11        7.23      0.57 o 
  -7   4  12        3.29        3.02      0.58 o 
  -6   4  12       10.61       10.45      3.16 o 
  -5   4  12       95.44       99.66      3.32 o 
  -4   4  12      207.99      200.29      1.27 o 
  -3   4  12        0.00       -0.11      0.85 o 
  -2   4  12       24.11       25.05      0.70 o 
  -1   4  12        0.14        0.82      1.49 o 
   0   4  12      131.62      111.18      1.48 o 
   1   4  12       26.21       26.27      0.98 o 
   2   4  12        0.78        3.30      0.95 o 
   3   4  12       84.64       81.99      1.64 o 
   4   4  12       35.50       37.17      0.80 o 
   5   4  12        3.71        5.10      0.74 o 
   6   4  12       46.15       46.13      0.81 o 
   7   4  12        5.33        4.17      0.78 o 
 -10   5  12       81.24       78.89      1.05 o 
  -9   5  12       20.13       23.44      1.07 o 
  -8   5  12      143.23      147.96      4.84 o 
  -7   5  12      115.04      112.16      4.68 o 
  -6   5  12      193.61      184.56      6.90 o 
  -5   5  12        0.22        0.85      0.80 o 
  -4   5  12       79.57       83.32      3.07 o 
  -3   5  12        2.56        1.96      0.81 o 
  -2   5  12        0.10        1.49      0.93 o 
  -1   5  12        0.01        1.02      0.62 o 
   0   5  12        4.90        3.73      0.51 o 
   1   5  12       22.09       20.81      0.70 o 
   2   5  12       18.95       19.62      1.76 o 
   3   5  12        0.54        2.16      0.47 o 
   4   5  12        5.67        7.46      1.01 o 
   5   5  12        4.63        4.23      0.71 o 
   6   5  12       12.65       13.14      0.65 o 
  -9   6  12       11.42       14.38      0.76 o 
  -8   6  12       90.56       86.05      1.03 o 
  -7   6  12        4.14        6.67      0.71 o 
  -6   6  12        5.34        4.61      0.87 o 
  -5   6  12      209.97      204.25      3.14 o 
  -4   6  12       50.36       51.33      1.48 o 
  -3   6  12       37.01       39.40      0.92 o 
  -2   6  12       41.15       48.08      2.07 o 
  -1   6  12       34.83       32.87      0.56 o 
   0   6  12        2.63        3.05      0.61 o 
   1   6  12        2.40        1.58      0.67 o 
   2   6  12       17.36       14.72      0.62 o 
   3   6  12        0.25        1.03      1.03 o 
   4   6  12        4.61        7.38      0.86 o 
   5   6  12       10.33       12.24      0.67 o 
  -7   7  12       11.82       12.12      0.76 o 
  -6   7  12        2.11        1.41      0.79 o 
  -5   7  12       14.14       14.56      0.89 o 
  -4   7  12       11.13        7.84      0.88 o 
  -3   7  12        6.91        7.28      0.87 o 
  -2   7  12        5.70        8.93      1.07 o 
  -1   7  12       35.63       34.54      0.77 o 
   0   7  12       20.72       20.64      0.99 o 
   1   7  12        0.21        0.63      0.87 o 
   2   7  12       31.69       31.05      0.83 o 
   3   7  12        2.77        4.14      1.24 o 
  -4   8  12       37.68       36.87      3.13 o 
  -3   8  12        0.13        1.39      1.30 o 
  -2   8  12        3.45        5.94      0.74 o 
  -1   8  12        0.08        1.04      0.58 o 
   0   8  12        6.31        5.25      1.01 o 
   1   8  12        1.17       -0.35      1.62 o 
 -11   0  13       40.06       40.85      1.04 o 
  -9   0  13      498.99      486.67      2.36 o 
  -7   0  13       38.12       33.43      0.68 o 
  -5   0  13      101.97      101.68      1.42 o 
  -3   0  13      162.12      177.97      1.56 o 
  -1   0  13      209.11      193.88      1.39 o 
   1   0  13        7.47        8.72      1.08 o 
   3   0  13        0.60       -0.38      1.04 o 
   5   0  13        6.11        8.34      1.15 o 
   7   0  13        3.37        3.10      0.73 o 
 -12   1  13       25.33       23.88      1.23 o 
 -11   1  13       15.75       14.17      1.01 o 
 -10   1  13       40.47       42.53      0.76 o 
  -9   1  13        4.64        3.72      1.04 o 
  -8   1  13        1.29        0.16      0.63 o 
  -7   1  13      120.87      112.11      0.84 o 
  -6   1  13       19.91       19.97      1.12 o 
  -5   1  13        4.61        5.32      0.62 o 
  -4   1  13       10.87        9.82      0.66 o 
  -3   1  13       75.73       79.06      3.72 o 
  -2   1  13        4.44        4.30      0.62 o 
  -1   1  13        2.32       -0.56      2.76 o 
   0   1  13      131.77      136.67      2.00 o 
   1   1  13        7.62       10.14      0.56 o 
   2   1  13       74.41       63.49      2.19 o 
   3   1  13       81.03       81.90      0.83 o 
   4   1  13       44.58       38.17      0.60 o 
   5   1  13        0.99        2.40      1.20 o 
   6   1  13       23.09       26.11      1.33 o 
   7   1  13       27.41       34.02      1.08 o 
   8   1  13        5.28        6.19      0.64 o 
 -12   2  13       19.01       19.94      1.95 o 
 -11   2  13        8.03        8.17      0.74 o 
 -10   2  13      160.10      165.25      2.64 o 
  -9   2  13        3.57        2.89      0.92 o 
  -8   2  13       17.51       18.57      0.60 o 
  -7   2  13        9.58        9.72      0.59 o 
  -6   2  13       17.36       20.86      0.71 o 
  -5   2  13        0.03       -0.48      0.48 o 
  -4   2  13       17.73       20.05      1.51 o 
  -3   2  13      132.62      126.41      1.02 o 
  -2   2  13       21.51       25.31      0.83 o 
  -1   2  13      255.63      255.25      6.29 o 
   0   2  13        7.56        9.53      0.66 o 
   1   2  13        1.93        2.15      0.65 o 
   2   2  13       10.47        8.76      0.63 o 
   3   2  13       28.79       27.46      1.26 o 
   4   2  13       19.41       20.89      1.84 o 
   5   2  13        3.76        2.75      1.64 o 
   6   2  13       16.45       15.26      0.69 o 
   7   2  13        2.65        4.27      0.73 o 
 -11   3  13       20.85       22.68      0.80 o 
 -10   3  13        0.31        0.56      1.07 o 
  -9   3  13       16.13       15.44      0.62 o 
  -8   3  13        0.70        4.47      1.61 o 
  -7   3  13       12.27       12.37      0.54 o 
  -6   3  13       24.88       26.71      2.00 o 
  -5   3  13        3.82        4.70      0.66 o 
  -4   3  13        2.85        6.43      1.37 o 
  -3   3  13        7.76       10.08      1.08 o 
  -2   3  13        3.40        1.75      1.11 o 
  -1   3  13       13.68       14.36      0.67 o 
   0   3  13       27.91       29.22      0.71 o 
   1   3  13        2.48        1.88      0.79 o 
   2   3  13        0.17        2.26      0.56 o 
   3   3  13       68.29       69.20      0.66 o 
   4   3  13       12.76       15.06      1.65 o 
   5   3  13       18.42       15.73      0.75 o 
   6   3  13       15.12       19.59      0.75 o 
   7   3  13        7.23       10.10      2.00 o 
 -10   4  13        5.61        7.56      0.64 o 
  -9   4  13       10.74       12.39      0.63 o 
  -8   4  13       32.25       35.11      2.05 o 
  -7   4  13        7.64        7.16      1.02 o 
  -6   4  13       49.88       48.37      0.92 o 
  -5   4  13        3.62        5.59      0.89 o 
  -4   4  13        0.31        0.77      0.80 o 
  -3   4  13       20.18       21.22      0.75 o 
  -2   4  13        5.61        4.97      1.44 o 
  -1   4  13        7.01       12.83      3.21 o 
   0   4  13        9.20        7.70      0.82 o 
   1   4  13       37.44       37.55      1.35 o 
   2   4  13       46.64       52.80      1.40 o 
   3   4  13       49.81       50.15      1.68 o 
   4   4  13        5.83        7.28      1.90 o 
   5   4  13       33.39       32.81      0.77 o 
   6   4  13       42.76       52.30      2.93 o 
  -9   5  13      103.07      112.51      1.28 o 
  -8   5  13       20.49       21.08      1.22 o 
  -7   5  13        4.66        2.49      1.15 o 
  -6   5  13        5.64        7.52      1.23 o 
  -5   5  13       78.83       83.73      3.56 o 
  -4   5  13       43.98       44.79      0.92 o 
  -3   5  13        0.09        0.87      1.31 o 
  -2   5  13       10.66        8.16      0.59 o 
  -1   5  13       54.53       51.82      1.15 o 
   0   5  13       48.00       50.16      0.93 o 
   1   5  13        7.48        9.04      0.54 o 
   2   5  13       59.26       59.41      2.08 o 
   3   5  13       12.36       12.29      0.62 o 
   4   5  13       32.46       34.61      1.68 o 
   5   5  13       68.29       71.35      2.48 o 
  -8   6  13       63.01       61.81      1.12 o 
  -7   6  13      163.90      154.29      5.53 o 
  -6   6  13        6.14        7.16      0.90 o 
  -5   6  13       28.11       32.20      1.51 o 
  -4   6  13      104.62      104.63      2.59 o 
  -3   6  13       59.45       61.37      2.97 o 
  -2   6  13        8.58        8.43      0.53 o 
  -1   6  13        0.98        0.03      0.98 o 
   0   6  13       54.61       50.97      0.63 o 
   1   6  13        6.86        7.25      0.80 o 
   2   6  13       27.25       22.51      0.60 o 
   3   6  13       54.36       56.70      2.09 o 
   4   6  13        7.28        7.22      1.35 o 
  -6   7  13       99.77      109.28      1.30 o 
  -5   7  13        0.00        1.45      0.88 o 
  -4   7  13        3.89        6.44      1.16 o 
  -3   7  13        1.44       -0.06      0.73 o 
  -2   7  13       21.63       20.93      1.33 o 
  -1   7  13        8.92       10.81      1.37 o 
   0   7  13        0.46        0.56      0.51 o 
   1   7  13        0.94        1.85      0.69 o 
   2   7  13        9.73        9.00      0.60 o 
 -10   0  14      194.21      186.21      1.77 o 
  -8   0  14      239.70      237.05      8.11 o 
  -6   0  14        7.85       12.72      1.15 o 
  -4   0  14       54.88       58.95      1.25 o 
  -2   0  14       33.89       28.73      0.87 o 
   0   0  14        1.52        6.11      1.11 o 
   2   0  14       60.96       57.67      0.97 o 
   4   0  14      153.48      151.78      1.35 o 
   6   0  14        3.01        2.29      1.22 o 
 -11   1  14       56.21       63.55      3.02 o 
 -10   1  14       11.36       13.81      1.94 o 
  -9   1  14        0.57       -0.21      0.59 o 
  -8   1  14       37.69       37.71      0.72 o 
  -7   1  14       10.61       12.62      0.45 o 
  -6   1  14       30.55       25.65      0.57 o 
  -5   1  14        1.12        0.21      0.66 o 
  -4   1  14      367.65      364.22      2.05 o 
  -3   1  14        9.54        9.03      1.32 o 
  -2   1  14       97.71      102.33      2.26 o 
  -1   1  14      154.44      159.55      2.00 o 
   0   1  14        1.84        1.25      2.41 o 
   1   1  14        0.00        0.15      0.55 o 
   2   1  14       10.43       12.92      0.66 o 
   3   1  14        9.09       10.29      0.67 o 
   4   1  14        5.04        3.89      0.82 o 
   5   1  14       37.48       34.39      1.86 o 
   6   1  14       11.18       12.52      0.65 o 
   7   1  14        2.08        6.65      2.94 o 
 -11   2  14       10.28       11.37      0.78 o 
 -10   2  14        7.65        6.63      0.63 o 
  -9   2  14       46.54       46.56      1.05 o 
  -8   2  14       11.22       12.10      0.61 o 
  -7   2  14       43.35       39.51      0.74 o 
  -6   2  14      123.84      115.71      1.10 o 
  -5   2  14        0.28       -0.74      0.74 o 
  -4   2  14        0.70        1.00      0.65 o 
  -3   2  14       49.08       48.31      3.87 o 
  -2   2  14      111.48      110.05      1.30 o 
  -1   2  14        0.20        1.64      2.52 o 
   0   2  14       30.14       29.02      0.65 o 
   1   2  14       67.59       72.98      0.84 o 
   2   2  14       61.80       58.99      1.82 o 
   3   2  14       85.75       91.37      3.02 o 
   4   2  14        7.28        5.25      0.55 o 
   5   2  14      174.54      182.64      0.89 o 
   6   2  14       12.22       12.25      0.80 o 
 -10   3  14        0.06        0.64      0.62 o 
  -9   3  14        2.69        2.14      0.89 o 
  -8   3  14       13.89       17.87      1.49 o 
  -7   3  14       59.80       58.27      0.71 o 
  -6   3  14       11.40       12.61      0.81 o 
  -5   3  14       49.91       45.86      0.65 o 
  -4   3  14        1.81        1.27      0.95 o 
  -3   3  14       51.86       58.71      1.39 o 
  -2   3  14       34.35       38.81      4.06 o 
  -1   3  14       61.06       66.92      2.24 o 
   0   3  14       34.86       37.43      0.88 o 
   1   3  14        2.39        2.01      1.74 o 
   2   3  14       39.80       36.35      0.90 o 
   3   3  14       61.43       60.92      1.63 o 
   4   3  14        0.40        1.41      1.52 o 
   5   3  14       14.23       14.64      0.86 o 
   6   3  14       77.53       80.54      5.86 o 
 -10   4  14       19.39       20.18      0.82 o 
  -9   4  14       88.87       90.02      4.49 o 
  -8   4  14       44.42       40.31      1.70 o 
  -7   4  14        4.36        7.86      1.20 o 
  -6   4  14       13.87       13.10      0.86 o 
  -5   4  14       50.61       48.37      1.67 o 
  -4   4  14        1.30        1.37      0.49 o 
  -3   4  14       38.71       41.14      0.67 o 
  -2   4  14       12.67       14.90      1.39 o 
  -1   4  14       43.55       44.33      1.95 o 
   0   4  14       42.13       43.37      1.44 o 
   1   4  14        7.34        7.54      1.23 o 
   2   4  14       13.88       14.84      1.39 o 
   3   4  14        8.40        8.01      0.54 o 
   4   4  14       96.04       98.67      0.82 o 
   5   4  14       31.33       28.37      1.08 o 
  -8   5  14       23.17       25.65      1.36 o 
  -7   5  14      122.83      122.36      3.43 o 
  -6   5  14        0.64        0.39      0.89 o 
  -5   5  14       37.27       32.84      1.09 o 
  -4   5  14        1.41        3.36      0.68 o 
  -3   5  14      173.38      171.25      1.27 o 
  -2   5  14       34.24       42.28      0.68 o 
  -1   5  14       14.53       11.85      1.21 o 
   0   5  14       45.30       53.23      3.01 o 
   1   5  14       28.05       30.17      0.75 o 
   2   5  14       19.12       22.43      0.67 o 
   3   5  14        0.69        1.36      1.23 o 
   4   5  14        0.16        1.09      1.02 o 
  -7   6  14       69.61       67.57      1.20 o 
  -6   6  14       67.55       71.14      0.96 o 
  -5   6  14        6.64       10.04      0.99 o 
  -4   6  14        1.44        1.71      2.08 o 
  -3   6  14        0.15        1.15      1.10 o 
  -2   6  14       37.68       37.08      2.61 o 
  -1   6  14       10.64       14.76      0.92 o 
   0   6  14        2.73        1.26      0.72 o 
   1   6  14        6.17        5.95      0.49 o 
   2   6  14        5.79        7.24      0.58 o 
  -3   7  14       14.43       15.02      0.70 o 
  -2   7  14       11.15        8.16      0.61 o 
  -1   7  14       16.63       19.35      1.46 o 
  -9   0  15       65.25       65.03      1.16 o 
  -7   0  15       64.13       63.25      0.84 o 
  -5   0  15      106.63      110.27      1.46 o 
  -3   0  15        5.66        5.84      0.76 o 
  -1   0  15       15.99       17.93      1.11 o 
   1   0  15       53.01       56.66      1.32 o 
   3   0  15       49.92       49.47      1.32 o 
   5   0  15       34.73       39.60      1.01 o 
 -10   1  15       33.89       39.43      0.71 o 
  -9   1  15       18.01       17.09      0.91 o 
  -8   1  15       28.97       28.57      1.25 o 
  -7   1  15       44.73       48.28      1.77 o 
  -6   1  15       54.52       65.61      1.69 o 
  -5   1  15        1.33        0.52      0.89 o 
  -4   1  15       17.79       16.18      1.30 o 
  -3   1  15        0.52        0.85      0.66 o 
  -2   1  15       32.96       33.92      2.31 o 
  -1   1  15      119.02      121.90      3.11 o 
   0   1  15       21.42       20.42      0.84 o 
   1   1  15       43.18       40.58      0.87 o 
   2   1  15        0.66       -0.02      1.62 o 
   3   1  15        1.37        4.68      0.69 o 
   4   1  15        2.93        3.77      1.06 o 
   5   1  15       29.59       34.36      3.61 o 
 -10   2  15      141.82      146.94      5.73 o 
  -9   2  15       28.94       27.03      1.22 o 
  -8   2  15       69.38       71.05      0.78 o 
  -7   2  15      165.76      157.92      1.36 o 
  -6   2  15       28.89       25.87      0.72 o 
  -5   2  15        9.60       13.39      0.60 o 
  -4   2  15       85.36       89.60      1.51 o 
  -3   2  15       13.75       11.20      0.69 o 
  -2   2  15       26.56       22.68      0.69 o 
  -1   2  15      155.16      163.10      1.00 o 
   0   2  15       46.16       50.65      0.91 o 
   1   2  15       12.98       14.66      0.72 o 
   2   2  15       50.00       56.85      0.83 o 
   3   2  15       20.88       25.76      0.75 o 
   4   2  15       46.27       44.78      0.83 o 
   5   2  15       42.65       45.57      1.55 o 
  -9   3  15      103.58      106.16      3.22 o 
  -8   3  15        4.88        5.12      1.36 o 
  -7   3  15       11.03       10.15      1.24 o 
  -6   3  15        7.34        8.54      0.76 o 
  -5   3  15        4.19        6.27      0.62 o 
  -4   3  15        5.07        7.04      1.72 o 
  -3   3  15        0.03        1.04      0.81 o 
  -2   3  15       20.59       18.32      0.86 o 
  -1   3  15       15.08       16.61      3.07 o 
   0   3  15      139.23      142.83      1.09 o 
   1   3  15       18.17       18.41      1.65 o 
   2   3  15       43.61       44.53      2.50 o 
   3   3  15       39.70       48.53      0.95 o 
   4   3  15       86.73       89.82      2.54 o 
  -8   4  15       40.06       45.53      2.31 o 
  -7   4  15       57.10       57.07      1.28 o 
  -6   4  15       15.33       16.40      0.66 o 
  -5   4  15        6.23        7.28      0.86 o 
  -4   4  15        5.85        7.35      0.88 o 
  -3   4  15      122.19      133.72      2.15 o 
  -2   4  15        0.29        1.55      2.66 o 
  -1   4  15        9.40        8.52      0.87 o 
   0   4  15       16.31       19.08      0.88 o 
   1   4  15       29.38       27.11      2.81 o 
   2   4  15       89.58       86.65      1.46 o 
   3   4  15        7.03        9.57      0.92 o 
   4   4  15        0.82        0.69      1.32 o 
  -7   5  15       81.49       80.39      2.89 o 
  -6   5  15        3.93        7.53      0.82 o 
  -5   5  15        0.66        2.25      0.60 o 
  -4   5  15        5.46        5.00      0.55 o 
  -3   5  15       10.34        8.88      0.64 o 
  -2   5  15        3.87        5.23      1.53 o 
  -1   5  15        0.87        0.31      0.58 o 
   0   5  15        2.50        0.17      1.23 o 
   1   5  15       30.56       36.50      0.76 o 
   2   5  15        1.51        1.76      0.94 o 
  -5   6  15        2.76        1.98      0.94 o 
  -4   6  15       19.12       17.42      1.61 o 
  -3   6  15        1.78        1.91      0.57 o 
  -2   6  15       17.42       20.43      1.39 o 
  -1   6  15       38.46       42.61      3.80 o 
   0   6  15       15.23       12.32      1.08 o 
  -8   0  16       18.21       18.59      1.11 o 
  -6   0  16      144.61      145.88      5.61 o 
  -4   0  16        1.53        2.88      0.87 o 
  -2   0  16        0.32       -0.28      1.18 o 
   0   0  16       30.30       34.91      0.97 o 
   2   0  16      108.06      103.56      1.53 o 
   4   0  16      219.44      226.89      1.88 o 
  -9   1  16       86.81       81.82      1.92 o 
  -8   1  16        2.75        5.57      1.33 o 
  -7   1  16       34.48       43.64      1.78 o 
  -6   1  16        7.62        9.48      0.71 o 
  -5   1  16      126.10      126.86      1.39 o 
  -4   1  16        4.60        8.75      2.76 o 
  -3   1  16       27.36       34.36      2.80 o 
  -2   1  16       59.56       66.02      0.76 o 
  -1   1  16      101.48      107.30      1.03 o 
   0   1  16        0.29        3.01      2.24 o 
   1   1  16       41.47       55.00      0.95 o 
   2   1  16       59.35       63.17      1.88 o 
   3   1  16       87.29       82.32      0.93 o 
   4   1  16        0.41        1.32      0.64 o 
  -9   2  16       39.76       39.40      1.19 o 
  -8   2  16        1.21        0.85      0.67 o 
  -7   2  16       32.12       35.24      0.80 o 
  -6   2  16       67.91       70.64      1.54 o 
  -5   2  16        1.30        3.53      1.94 o 
  -4   2  16       68.81       69.56      1.20 o 
  -3   2  16        0.60        2.27      0.68 o 
  -2   2  16        1.51        2.36      0.59 o 
  -1   2  16        0.31       -0.75      0.75 o 
   0   2  16       22.18       19.95      0.87 o 
   1   2  16        3.64        3.48      1.88 o 
   2   2  16        2.19        1.22      1.34 o 
   3   2  16      180.47      175.15      1.09 o 
  -8   3  16      139.94      142.45      3.28 o 
  -7   3  16        2.06        1.77      0.60 o 
  -6   3  16        2.58        3.29      0.83 o 
  -5   3  16       24.30       28.70      1.46 o 
  -4   3  16       72.14       75.06      1.21 o 
  -3   3  16       74.31       76.18      3.39 o 
  -2   3  16       45.27       51.05      1.06 o 
  -1   3  16       26.45       28.63      1.06 o 
   0   3  16       14.17       17.94      2.43 o 
   1   3  16        5.60        8.25      2.38 o 
   2   3  16       37.47       41.17      2.29 o 
   3   3  16        0.36        2.67      0.65 o 
  -7   4  16        2.10        0.69      0.58 o 
  -6   4  16        1.30        0.48      0.62 o 
  -5   4  16        2.48        4.76      1.62 o 
  -4   4  16       16.63       22.40      1.59 o 
  -3   4  16        2.40        3.02      1.11 o 
  -2   4  16       25.89       28.53      0.76 o 
  -1   4  16        3.50        1.58      0.85 o 
   0   4  16       14.36       14.69      0.97 o 
   1   4  16        9.68       10.98      3.63 o 
   2   4  16      138.25      138.02      6.58 o 
  -5   5  16        0.29        1.62      0.66 o 
  -4   5  16       81.66       77.74      1.47 o 
  -3   5  16       39.94       37.85      2.17 o 
  -2   5  16      182.82      180.43      2.49 o 
  -1   5  16        5.73        5.00      0.86 o 
  -7   0  17        4.66        4.59      0.94 o 
  -5   0  17       70.45       72.36      1.18 o 
  -3   0  17      245.25      254.68      1.88 o 
  -1   0  17       40.77       38.42      1.29 o 
   1   0  17       18.66       26.51      1.29 o 
  -8   1  17       20.99       21.20      1.10 o 
  -7   1  17       30.43       30.27      0.58 o 
  -6   1  17       14.10       16.47      1.52 o 
  -5   1  17        7.24        6.94      1.75 o 
  -4   1  17       80.75       74.44      2.08 o 
  -3   1  17        1.15        2.62      1.48 o 
  -2   1  17        4.91        6.74      0.71 o 
  -1   1  17       38.63       38.32      1.22 o 
   0   1  17        2.56        3.83      2.61 o 
   1   1  17        2.42        3.15      0.71 o 
   2   1  17        1.08        2.67      0.73 o 
  -7   2  17        0.24        1.34      0.51 o 
  -6   2  17       14.13       10.98      1.08 o 
  -5   2  17       68.78       73.35      2.58 o 
  -4   2  17        0.01       -0.19      0.63 o 
  -3   2  17        1.51        1.54      1.20 o 
  -2   2  17       35.51       33.81      2.80 o 
  -1   2  17        0.40       -0.34      0.71 o 
   0   2  17        0.96        3.69      1.41 o 
   1   2  17       33.04       38.72      1.44 o 
   2   2  17        3.56        4.69      1.29 o 
  -6   3  17        1.13        1.03      1.07 o 
  -5   3  17        0.80        0.46      0.82 o 
  -4   3  17       39.95       37.30      1.52 o 
  -3   3  17        0.38        2.80      0.87 o 
  -2   3  17        3.05        3.43      0.65 o 
  -1   3  17        0.61       -0.49      0.90 o 
   0   3  17        8.15       10.44      2.57 o 
  -4   4  17        0.36        4.10      1.32 o 
  -3   4  17        5.58        6.61      0.74 o 
  -2   4  17        1.58        1.92      2.57 o 
  -4   0  18       34.32       32.38      1.39 o 
  -2   0  18       96.10       93.73      1.22 o 
  -5   1  18        3.50        4.33      1.61 o 
  -4   1  18        5.21        6.87      0.92 o 
  -3   1  18        0.02       -0.41      1.39 o 
  -2   1  18      118.64      119.79      0.98 o 
  -1   1  18        7.72       11.99      1.51 o 
  -3   2  18       26.56       27.76      1.39 o 
                                                 
